# Supplementary material for: The heterogeneous effects of exchange rate and stock market on CO2 emission allowance price in China: A panel quantile regression approach
Source: PLoS One. 2019 Aug 13;14(8):e0220808. doi: 10.1371/journal.pone.0220808 (PMC6692012; doi:10.1371/journal.pone.0220808)
Supplement: S1 File — In additional, the raw data of exchange rate, stock market and energy market are showing in the file. (XLSX) [file pone.0220808.s001.xlsx]

## Sheet: Sheet1
ID	t	lcp	cp	lcef	cef	ler	er	lier	ier	lhs300	hs300	leu600	eu600	ljmqh	jmqh	lbop	bop
1	2014-04-08	4.0434	57.02	1.75786	5.8	2.14584	8.5492	-2.14558	0.117	7.71303	2237.32	5.81081	333.89	6.7511	855	4.67907	107.67
1	2014-04-14	4.04813	57.29	1.82616	6.21	2.15119	8.5951	-2.15158	0.1163	7.72692	2268.61	5.79846	329.79	6.7511	855	4.69199	109.07
1	2014-04-15	4.04305	57	1.88099	6.56	2.15119	8.5951	-2.15158	0.1163	7.70951	2229.46	5.78867	326.58	6.7511	855	4.68896	108.74
1	2014-04-22	3.98898	54	1.90658	6.73	2.15303	8.6109	-2.1533	0.1161	7.69476	2196.8	5.82017	337.03	6.65415	776	4.69382	109.27
1	2014-04-23	3.97968	53.5	1.90509	6.72	2.15392	8.6186	-2.15417	0.116	7.69379	2194.67	5.81428	335.05	6.65801	779	4.69236	109.11
1	2014-04-24	3.98898	54	1.91692	6.8	2.15684	8.6438	-2.15675	0.1157	7.69187	2190.47	5.8175	336.13	6.66058	781	4.70348	110.33
1	2014-04-25	3.9823	53.64	1.80336	6.07	2.15764	8.6507	-2.15762	0.1156	7.68148	2167.83	5.80964	333.5	6.65929	780	4.69665	109.58
1	2014-04-30	3.97312	53.15	1.86408	6.45	2.16104	8.6802	-2.16109	0.1152	7.67724	2158.66	5.82272	337.89	6.65028	773	4.68278	108.07
1	2014-05-09	3.97349	53.17	1.83258	6.25	2.14814	8.5689	-2.14815	0.1167	7.66571	2133.91	5.82464	338.54	6.68336	799	4.68111	107.89
1	2014-05-13	3.97968	53.5	1.84214	6.31	2.14437	8.5367	-2.14473	0.1171	7.68471	2174.85	5.83449	341.89	6.65415	776	4.69355	109.24
1	2014-05-14	3.96272	52.6	1.80665	6.09	2.14511	8.543	-2.14473	0.1171	7.68357	2172.37	5.83361	341.59	6.65544	777	4.70221	110.19
1	2014-05-16	3.96632	52.79	1.74222	5.71	2.14434	8.5364	-2.14473	0.1171	7.67134	2145.95	5.82597	338.99	6.64118	766	4.69821	109.75
1	2014-05-19	3.97669	53.34	1.72277	5.6	2.14604	8.5509	-2.14644	0.1169	7.65688	2115.14	5.82455	338.51	6.72022	829	4.69474	109.37
1	2014-05-20	3.97706	53.36	1.75094	5.76	2.14571	8.5481	-2.14558	0.117	7.65717	2115.77	5.82399	338.32	6.72022	829	4.69766	109.69
1	2014-05-22	3.97968	53.5	1.81808	6.16	2.14178	8.5146	-2.14217	0.1174	7.66429	2130.87	5.83194	341.02	6.6796	796	4.70375	110.36
1	2014-05-28	3.97519	53.26	1.8197	6.17	2.14004	8.4998	-2.13962	0.1177	7.68218	2169.35	5.84148	344.29	6.63988	765	4.69875	109.81
1	2014-05-29	3.97218	53.1	1.8197	6.17	2.13829	8.4849	-2.13792	0.1179	7.67562	2155.16	5.84212	344.51	6.63988	765	4.70021	109.97
1	2014-05-30	3.97029	53	1.79009	5.99	2.14201	8.5165	-2.14217	0.1174	7.67622	2156.46	5.84134	344.24	6.63988	765	4.6951	109.41
1	2014-06-03	3.97912	53.47	1.85786	6.41	2.14283	8.5235	-2.14302	0.1173	7.67319	2149.92	5.83913	343.48	6.63988	765	4.6897	108.82
1	2014-06-05	3.97594	53.3	1.87334	6.51	2.14556	8.5468	-2.14558	0.117	7.6735	2150.6	5.84352	344.99	6.63988	765	4.68942	108.79
1	2014-06-06	3.97631	53.32	1.8563	6.4	2.14327	8.5273	-2.14302	0.1173	7.66609	2134.72	5.85019	347.3	6.63988	765	4.68776	108.61
1	2014-06-09	3.97875	53.45	1.87026	6.49	2.13808	8.4831	-2.13792	0.1179	7.66588	2134.28	5.85395	348.61	6.63988	765	4.70039	109.99
1	2014-06-10	3.98341	53.7	1.86408	6.45	2.13219	8.4333	-2.132	0.1186	7.67845	2161.27	5.8571	349.71	6.63988	765	4.69611	109.52
1	2014-06-11	3.97912	53.47	1.84372	6.32	2.13162	8.4285	-2.132	0.1186	7.67822	2160.77	5.85146	347.74	6.63988	765	4.70003	109.95
1	2014-06-13	3.9765	53.33	1.89462	6.65	2.12933	8.4092	-2.12947	0.1189	7.68535	2176.24	5.84953	347.07	6.63988	765	4.73101	113.41
1	2014-06-16	3.97706	53.36	1.88858	6.61	2.1345	8.4528	-2.13453	0.1183	7.69251	2191.86	5.84505	345.52	6.63988	765	4.72686	112.94
1	2014-06-17	3.97706	53.36	1.90061	6.69	2.13235	8.4347	-2.132	0.1186	7.68233	2169.67	5.84765	346.42	6.72863	836	4.73136	113.45
1	2014-06-18	3.98565	53.82	1.8916	6.63	2.13675	8.4719	-2.13707	0.118	7.67797	2160.24	5.84681	346.13	6.71052	821	4.73848	114.26
1	2014-06-19	3.97893	53.46	1.87334	6.51	2.13734	8.4769	-2.13707	0.118	7.66243	2126.91	5.85263	348.15	6.71052	821	4.74545	115.06
1	2014-06-20	3.97781	53.4	1.8901	6.62	2.13594	8.465	-2.13622	0.1181	7.66703	2136.73	5.85246	348.09	6.69208	806	4.74328	114.81
1	2014-06-23	3.98006	53.52	1.9125	6.77	2.13654	8.4701	-2.13622	0.1181	7.6658	2134.11	5.84733	346.31	6.69208	806	4.73725	114.12
1	2014-06-24	3.98043	53.54	1.90509	6.72	2.13744	8.4777	-2.13707	0.118	7.67081	2144.82	5.8452	345.57	6.69208	806	4.74023	114.46
1	2014-06-25	4.00223	54.72	1.89762	6.67	2.13976	8.4974	-2.13962	0.1177	7.66546	2133.37	5.83464	341.94	6.69208	806	4.7362	114
1	2014-06-26	4.04077	56.87	1.89762	6.67	2.13674	8.4718	-2.13707	0.118	7.6728	2149.08	5.8344	341.86	6.69208	806	4.72924	113.21
1	2014-06-27	4.1969	66.48	1.90806	6.74	2.13861	8.4876	-2.13877	0.1178	7.67334	2150.26	5.83472	341.97	6.69208	806	4.73004	113.3
1	2014-06-30	4.13437	62.45	1.91545	6.79	2.13938	8.4942	-2.13962	0.1177	7.68023	2165.12	5.8344	341.86	6.69208	806	4.72171	112.36
1	2014-10-09	3.96081	52.5	1.90658	6.73	2.05148	7.7794	-2.05183	0.1285	7.8168	2481.95	5.78895	326.67	6.65286	775	4.50037	90.05
1	2014-10-14	3.79549	44.5	1.89912	6.68	2.04825	7.7543	-2.04794	0.129	7.80244	2446.56	5.77309	321.53	6.65286	775	4.44312	85.04
1	2014-10-15	3.95124	52	1.91102	6.76	2.06227	7.8638	-2.06199	0.1272	7.80949	2463.87	5.74095	311.36	6.65286	775	4.42819	83.78
1	2014-10-17	3.95316	52.1	1.90509	6.72	2.05613	7.8157	-2.05573	0.128	7.80046	2441.73	5.76419	318.68	6.65286	775	4.45621	86.16
1	2014-10-22	3.96081	52.5	1.92279	6.84	2.04627	7.739	-2.04639	0.1292	7.79096	2418.64	5.78723	326.11	6.66313	783	4.43923	84.71
1	2014-10-30	3.93183	51	1.95303	7.05	2.0428	7.7122	-2.04253	0.1297	7.81154	2468.93	5.80124	330.71	6.65028	773	4.45713	86.24
1	2014-11-18	3.97029	53	2.03471	7.65	2.03788	7.6743	-2.03792	0.1303	7.84048	2541.42	5.82688	339.3	6.63857	764	4.36272	78.47
1	2014-11-20	3.95124	52	2.02683	7.59	2.03844	7.6786	-2.03868	0.1302	7.83878	2537.1	5.82387	338.28	6.63857	764	4.37362	79.33
1	2014-11-25	3.95124	52	2.04898	7.76	2.03536	7.655	-2.03562	0.1306	7.89564	2685.56	5.84725	346.28	6.63857	764	4.36093	78.33
1	2014-12-01	3.96081	52.5	2.04122	7.7	2.03751	7.6715	-2.03715	0.1304	7.94442	2819.81	5.8454	345.64	6.62007	750	4.28414	72.54
1	2014-12-03	3.96897	52.93	2.0149	7.5	2.02438	7.5714	-2.0242	0.1321	7.99549	2967.55	5.85605	349.34	6.62007	750	4.24735	69.92
1	2014-12-05	3.97029	53	1.981	7.25	2.02232	7.5558	-2.02268	0.1323	8.04715	3124.89	5.8607	350.97	6.62007	750	4.23512	69.07
1	2014-12-09	3.96081	52.5	1.99334	7.34	2.03566	7.6573	-2.03562	0.1306	8.04138	3106.91	5.83036	340.48	6.62007	750	4.2023	66.84
1	2014-12-10	3.96651	52.8	1.96711	7.15	2.03973	7.6885	-2.03945	0.1301	8.07762	3221.55	5.82694	339.32	6.62007	750	4.16263	64.24
1	2014-12-11	3.95355	52.12	1.99061	7.32	2.03871	7.6807	-2.03868	0.1302	8.06558	3183.01	5.82691	339.31	6.62007	750	4.15387	63.68
1	2014-12-15	3.96081	52.5	2.01223	7.48	2.04114	7.6994	-2.04099	0.1299	8.07628	3217.23	5.77855	323.29	6.6695	788	4.11186	61.06
1	2014-12-16	3.96821	52.89	2.0149	7.5	2.04692	7.744	-2.04717	0.1291	8.10271	3303.4	5.79569	328.88	6.67077	789	4.09201	59.86
1	2014-12-17	3.96081	52.5	2.02419	7.57	2.03457	7.649	-2.03485	0.1307	8.11987	3360.6	5.79709	329.34	6.66823	787	4.11382	61.18
1	2014-12-18	3.95719	52.31	2.03209	7.63	2.03276	7.6351	-2.03256	0.131	8.1155	3345.93	5.82615	339.05	6.6733	791	4.0821	59.27
1	2014-12-29	3.97837	53.43	2.06179	7.86	2.02308	7.5616	-2.02268	0.1323	8.14771	3455.45	5.84143	344.27	6.67708	794	4.05837	57.88
1	2015-01-07	3.97067	53.02	1.99334	7.34	1.99553	7.3561	-1.9951	0.136	8.20078	3643.79	5.80874	333.2	6.6995	812	3.93476	51.15
1	2015-01-08	3.97968	53.5	1.99742	7.37	1.99177	7.3285	-1.99143	0.1365	8.17731	3559.26	5.83583	342.35	6.70073	813	3.93104	50.96
1	2015-01-09	3.95948	52.43	1.98238	7.26	1.99499	7.3521	-1.9951	0.136	8.17378	3546.72	5.82284	337.93	6.70196	814	3.91422	50.11
1	2015-01-12	3.97968	53.5	1.98376	7.27	1.99341	7.3405	-1.99363	0.1362	8.16439	3513.58	5.82856	339.87	6.70196	814	3.85925	47.43
1	2015-01-13	3.97029	53	2.06179	7.86	1.98733	7.296	-1.98704	0.1371	8.16452	3514.04	5.84288	344.77	6.70196	814	3.84139	46.59
1	2015-01-16	3.98565	53.82	2.03992	7.69	1.97147	7.1812	-1.97184	0.1392	8.19841	3635.15	5.86477	352.4	6.69827	811	3.91542	50.17
1	2015-01-21	3.93183	51	2.0656	7.89	1.97572	7.2118	-1.97544	0.1387	8.17439	3548.89	5.88087	358.12	6.56667	711	3.89243	49.03
1	2015-01-22	3.97312	53.15	1.9865	7.29	1.95405	7.0572	-1.95404	0.1417	8.17965	3567.61	5.89729	364.05	6.56667	711	3.88198	48.52
1	2015-01-26	3.98136	53.59	1.99877	7.38	1.95003	7.0289	-1.94982	0.1423	8.19091	3607.99	5.91994	372.39	6.56667	711	3.87453	48.16
1	2015-01-30	3.97029	53	2.02815	7.6	1.95378	7.0553	-1.95404	0.1417	8.14159	3434.39	5.9055	367.05	6.56667	711	3.9701	52.99
1	2015-02-02	3.98898	54	2.03471	7.65	1.96005	7.0997	-1.9597	0.1409	8.1179	3353.96	5.90612	367.28	6.56667	711	4.00278	54.75
1	2015-02-04	3.97029	53	2.00687	7.44	1.95853	7.0889	-1.95829	0.1411	8.13205	3401.77	5.91916	372.1	6.56667	711	3.99194	54.16
1	2015-02-06	3.9875	53.92	2.00956	7.46	1.95521	7.0654	-1.95546	0.1415	8.10543	3312.42	5.92241	373.31	6.56667	711	4.05699	57.8
1	2015-02-12	3.97218	53.1	2.06939	7.92	1.96299	7.1206	-1.96326	0.1404	8.14406	3442.87	5.92647	374.83	6.56667	711	4.04393	57.05
1	2015-03-03	3.94158	51.5	1.96991	7.17	1.94765	7.0122	-1.94771	0.1426	8.16277	3507.9	5.96018	387.68	6.65028	773	4.1112	61.02
1	2015-03-06	3.9982	54.5	1.97824	7.23	1.91566	6.7914	-1.91596	0.1472	8.15436	3478.52	5.97681	394.18	6.65028	773	4.08983	59.73
1	2015-03-09	3.9982	54.5	1.96009	7.1	1.91663	6.798	-1.91664	0.1471	8.17125	3537.75	5.97429	393.19	6.65028	773	4.06954	58.53
1	2015-03-10	3.94893	51.88	1.97824	7.23	1.90197	6.6991	-1.9018	0.1493	8.16639	3520.61	5.96527	389.66	6.65028	773	4.03229	56.39
1	2015-03-13	3.93026	50.92	1.92716	6.87	1.88241	6.5693	-1.88256	0.1522	8.19358	3617.66	5.98295	396.61	6.65028	773	4.00132	54.67
1	2015-03-17	3.95124	52	1.96431	7.13	1.89053	6.6229	-1.89048	0.151	8.23141	3757.12	5.98477	397.33	6.61338	745	3.97987	53.51
1	2015-03-18	3.94158	51.5	1.96431	7.13	1.91238	6.7692	-1.91257	0.1477	8.2548	3846.05	5.98808	398.65	6.61338	745	4.02374	55.91
1	2015-03-19	3.93261	51.04	1.95445	7.06	1.88781	6.6049	-1.88783	0.1514	8.25316	3839.74	5.99354	400.83	6.61338	745	3.99692	54.43
1	2015-03-20	3.95124	52	2.00821	7.45	1.90439	6.7153	-1.90448	0.1489	8.26682	3892.57	6.00144	404.01	6.57368	716	4.01313	55.32
1	2015-03-23	3.94197	51.52	2.00821	7.45	1.91725	6.8022	-1.91732	0.147	8.28704	3972.06	5.99456	401.24	6.57368	716	4.02392	55.92
1	2015-03-24	3.93418	51.12	2.00553	7.43	1.91398	6.78	-1.91393	0.1475	8.28729	3973.05	5.99767	402.49	6.57368	716	4.00933	55.11
1	2015-03-25	3.93359	51.09	1.99606	7.36	1.91921	6.8156	-1.91937	0.1467	8.27904	3940.41	5.98633	397.95	6.57368	716	4.03389	56.48
1	2015-03-27	3.91721	50.26	1.96851	7.16	1.91209	6.7672	-1.9119	0.1478	8.28695	3971.7	5.98025	395.54	6.53524	689	4.03265	56.41
1	2015-03-30	3.91202	50	1.9865	7.29	1.90579	6.7247	-1.90582	0.1487	8.31586	4088.18	5.99106	399.84	6.53524	689	4.03052	56.29
1	2015-03-31	3.91202	50	1.99198	7.33	1.89502	6.6527	-1.89512	0.1503	8.30677	4051.2	5.98469	397.3	6.53524	689	4.00933	55.11
1	2015-04-01	3.92098	50.45	2.02155	7.55	1.89792	6.672	-1.89779	0.1499	8.32455	4123.9	5.98776	398.52	6.53524	689	4.0448	57.1
1	2015-04-02	3.93183	51	2.02155	7.55	1.90873	6.7445	-1.90852	0.1483	8.32477	4124.78	5.98595	397.8	6.53524	689	4.00642	54.95
1	2015-04-07	3.93183	51	2.01624	7.51	1.90235	6.7016	-1.90247	0.1492	8.35703	4260.04	6.00226	404.34	6.53524	689	4.07923	59.1
1	2015-04-08	3.91979	50.39	2.01757	7.52	1.90011	6.6866	-1.89979	0.1496	8.36539	4295.8	6.00305	404.66	6.53524	689	4.01728	55.55
1	2015-04-09	3.95124	52	2.00148	7.4	1.88931	6.6148	-1.88915	0.1512	8.35753	4262.14	6.01408	409.15	6.53524	689	4.03548	56.57
1	2015-04-10	3.95124	52	1.99198	7.33	1.88457	6.5835	-1.88453	0.1519	8.37665	4344.42	6.02328	412.93	6.53524	689	4.0582	57.87
1	2015-04-13	3.93457	51.14	1.97408	7.2	1.88244	6.5695	-1.88256	0.1522	8.39414	4421.07	6.02497	413.63	6.53524	689	4.05924	57.93
1	2015-04-15	3.92612	50.71	1.981	7.25	1.89179	6.6312	-1.8918	0.1508	8.38492	4380.51	6.02601	414.06	6.53524	689	4.09966	60.32
1	2015-04-16	3.9279	50.8	1.98376	7.27	1.89732	6.668	-1.89712	0.15	8.41484	4513.55	6.01842	410.93	6.56526	710	4.15857	63.98
1	2015-04-20	3.93183	51	2.02022	7.54	1.89591	6.6586	-1.89579	0.1502	8.41669	4521.92	6.00849	406.87	6.56456	709.5	4.15025	63.45
1	2015-04-21	3.94313	51.58	2.01624	7.51	1.89568	6.6571	-1.89579	0.1502	8.43797	4619.16	6.01401	409.12	6.56032	706.5	4.12842	62.08
1	2015-04-22	3.91202	50	2.01624	7.51	1.89371	6.644	-1.89379	0.1505	8.46375	4739.81	6.01369	408.99	6.56032	706.5	4.13884	62.73
1	2015-04-23	3.92849	50.83	2.03601	7.66	1.90348	6.7092	-1.90314	0.1491	8.46398	4740.89	6.00926	407.18	6.56032	706.5	4.17208	64.85
1	2015-04-24	3.91761	50.28	2.04122	7.7	1.90729	6.7348	-1.90717	0.1485	8.45588	4702.64	6.0123	408.42	6.5582	705	4.17869	65.28
1	2015-04-27	3.92593	50.7	2.02419	7.57	1.91274	6.7716	-1.91257	0.1477	8.47795	4807.59	6.02204	412.42	6.56597	710.5	4.17177	64.83
1	2015-04-28	3.92375	50.59	2.05027	7.77	1.91882	6.8129	-1.91868	0.1468	8.46418	4741.86	6.00704	406.28	6.55962	706	4.16883	64.64
1	2015-04-30	3.92098	50.45	2.05412	7.8	1.94052	6.9624	-1.94072	0.1436	8.46588	4749.89	5.98088	395.79	6.56597	710.5	4.2014	66.78
1	2015-05-04	3.91542	50.17	2.07819	7.99	1.9345	6.9206	-1.93448	0.1445	8.47381	4787.74	5.98348	396.82	6.5582	705	4.19645	66.45
1	2015-05-06	3.92118	50.46	2.07191	7.94	1.95155	7.0396	-1.95122	0.1421	8.42361	4553.33	5.96276	388.68	6.56103	707	4.21612	67.77
1	2015-05-11	3.91502	50.15	2.08318	8.03	1.9354	6.9268	-1.93517	0.1444	8.4533	4690.53	5.99481	401.34	6.58272	722.5	4.173	64.91
1	2015-05-12	3.86765	47.83	2.07944	8	1.94047	6.962	-1.94072	0.1436	8.46536	4747.42	5.98164	396.09	6.59236	729.5	4.2026	66.86
1	2015-05-15	3.87328	48.1	2.07694	7.98	1.96116	7.1076	-1.96113	0.1407	8.4376	4617.47	5.98255	396.45	6.59167	729	4.20185	66.81
1	2015-05-19	3.82428	45.8	2.05156	7.78	1.93443	6.9201	-1.93448	0.1445	8.46194	4731.22	6.00334	404.78	6.56315	708.5	4.1592	64.02
1	2015-05-20	3.85757	47.35	2.0464	7.74	1.92888	6.8818	-1.92895	0.1453	8.46694	4754.92	6.00739	406.42	6.56315	708.5	4.17485	65.03
1	2015-05-21	3.84972	46.98	2.03992	7.69	1.92952	6.8862	-1.92964	0.1452	8.48487	4840.98	6.01095	407.87	6.56315	708.5	4.1978	66.54
1	2015-05-22	3.85841	47.39	2.03992	7.69	1.92103	6.828	-1.92073	0.1465	8.50741	4951.34	6.01063	407.74	6.56315	708.5	4.18006	65.37
1	2015-05-26	3.86619	47.76	2.03078	7.62	1.90892	6.7458	-1.90919	0.1482	8.55621	5198.92	6.00045	403.61	6.58824	726.5	4.1545	63.72
1	2015-05-27	3.85482	47.22	2.02419	7.57	1.91139	6.7625	-1.91122	0.1479	8.55284	5181.43	6.01342	408.88	6.56174	707.5	4.1281	62.06
1	2015-05-28	3.84738	46.87	2.02551	7.58	1.91545	6.79	-1.91528	0.1473	8.48343	4834.01	6.0084	406.83	6.54031	692.5	4.13645	62.58
1	2015-05-29	3.84503	46.76	2.04252	7.71	1.91849	6.8107	-1.91868	0.1468	8.48484	4840.83	5.99114	399.87	6.5243	681.5	4.18297	65.56
1	2015-06-01	3.84567	46.79	2.03078	7.62	1.91317	6.7745	-1.91325	0.1476	8.53231	5076.18	5.99289	400.57	6.57995	720.5	4.17254	64.88
1	2015-06-02	3.84053	46.55	2.05796	7.83	1.9335	6.9137	-1.93378	0.1446	8.54905	5161.87	5.98255	396.45	6.57995	720.5	4.1819	65.49
1	2015-06-04	3.83644	46.36	2.05027	7.77	1.94147	6.969	-1.94142	0.1435	8.55283	5181.42	5.97292	392.65	6.57995	720.5	4.12762	62.03
1	2015-06-09	3.83967	46.51	2.07065	7.93	1.94622	7.0022	-1.94631	0.1428	8.57875	5317.46	5.9503	383.87	6.57995	720.5	4.17254	64.88
1	2015-06-11	3.77023	43.39	2.06179	7.86	1.94411	6.9874	-1.94421	0.1431	8.5767	5306.59	5.97381	393	6.57995	720.5	4.17608	65.11
1	2015-06-12	3.72954	41.66	2.07443	7.96	1.94541	6.9965	-1.94561	0.1429	8.58207	5335.12	5.96456	389.38	6.57995	720.5	4.15685	63.87
1	2015-06-15	3.71382	41.01	2.06306	7.87	1.94675	7.0059	-1.94701	0.1427	8.56048	5221.17	5.94809	383.02	6.59919	734.5	4.13693	62.61
1	2015-06-16	3.68888	40	2.04898	7.76	1.94358	6.9837	-1.94351	0.1432	8.53007	5064.82	5.95452	385.49	6.59919	734.5	4.15418	63.7
1	2015-06-17	3.82647	45.9	2.05796	7.83	1.95166	7.0404	-1.95193	0.142	8.54458	5138.83	5.94997	383.74	6.59919	734.5	4.15685	63.87
1	2015-06-18	3.71892	41.22	2.0554	7.81	1.95333	7.0521	-1.95334	0.1418	8.50321	4930.55	5.95122	384.22	6.59919	734.5	4.16294	64.26
1	2015-06-19	3.69858	40.39	2.05027	7.77	1.95299	7.0497	-1.95263	0.1419	8.44183	4637.05	5.95477	385.59	6.57925	720	4.14345	63.02
1	2015-06-25	3.65919	38.83	2.07065	7.93	1.93979	6.9573	-1.94003	0.1437	8.4567	4706.52	5.9824	396.39	6.52209	680	4.1463	63.2
1	2015-06-26	3.70524	40.66	2.06306	7.87	1.93629	6.933	-1.93655	0.1442	8.37475	4336.19	5.98356	396.85	6.52209	680	4.14725	63.26
1	2015-06-29	3.70524	40.66	2.03862	7.68	1.94249	6.9761	-1.94281	0.1433	8.34083	4191.55	5.95628	386.17	6.52209	680	4.1273	62.01
1	2015-07-31	3.73767	42	2.10413	8.2	1.92033	6.8232	-1.92005	0.1466	8.24714	3816.7	5.98235	396.37	6.493	660.5	3.95527	52.21
1	2015-08-04	3.73122	41.73	2.109	8.24	1.91061	6.7572	-1.91054	0.148	8.281	3948.16	5.98833	398.75	6.493	660.5	3.91182	49.99
1	2015-09-14	3.83945	46.5	2.1471	8.56	1.9753	7.2088	-1.97544	0.1387	8.09594	3281.13	5.86825	353.63	6.36647	582	3.83665	46.37
1	2015-12-02	3.68888	40	2.17361	8.79	1.91579	6.7923	-1.91596	0.1472	8.222	3721.95	5.95109	384.17	6.35957	578	3.74927	42.49
1	2015-12-17	3.4012	30	2.12585	8.38	1.94862	7.019	-1.94841	0.1425	8.23108	3755.89	5.89962	364.9	6.40605	605.5	3.61254	37.06
1	2016-01-25	3.47816	32.4	1.80993	6.11	1.96542	7.1379	-1.9654	0.1401	8.04843	3128.89	5.81791	336.27	6.4151	611	3.41773	30.5
1	2016-01-26	3.66099	38.9	1.84055	6.3	1.96798	7.1562	-1.96826	0.1397	7.98634	2940.51	5.82659	339.2	6.4151	611	3.45947	31.8
1	2016-02-25	3.62167	37.4	1.64673	5.19	1.97439	7.2022	-1.97472	0.1388	7.97891	2918.75	5.78855	326.54	6.33594	564.5	3.5636	35.29
1	2016-02-29	3.63759	38	1.63315	5.12	1.96376	7.1261	-1.96397	0.1403	7.96467	2877.47	5.8109	333.92	6.33594	564.5	3.58269	35.97
1	2016-03-02	3.48308	32.56	1.62531	5.08	1.96285	7.1196	-1.96255	0.1405	8.02333	3051.33	5.83179	340.97	6.33594	564.5	3.60902	36.93
1	2016-03-09	3.82864	46	1.64673	5.19	1.96957	7.1676	-1.96969	0.1395	8.03005	3071.91	5.82641	339.14	6.33594	564.5	3.71528	41.07
1	2016-03-11	3.93183	51	1.6312	5.11	1.98001	7.2428	-1.97978	0.1381	8.01244	3018.28	5.83548	342.23	6.33594	564.5	3.69858	40.39
1	2016-03-29	3.68813	39.97	1.58719	4.89	1.99422	7.3465	-1.99437	0.1361	8.05052	3135.41	5.81946	336.79	6.37332	586	3.66714	39.14
1	2016-03-30	3.52607	33.99	1.62137	5.06	1.99199	7.3301	-1.99216	0.1364	8.07598	3216.28	5.83241	341.18	6.37332	586	3.67021	39.26
1	2016-03-31	3.52459	33.94	1.66959	5.31	1.9932	7.339	-1.9929	0.1363	8.07654	3218.09	5.82168	337.54	6.37332	586	3.67883	39.6
1	2016-04-01	3.70623	40.7	1.66582	5.29	1.99848	7.3778	-1.99878	0.1355	8.07772	3221.89	5.80859	333.15	6.37332	586	3.65506	38.67
1	2016-04-06	3.66331	38.99	1.6864	5.4	1.9998	7.3876	-1.99952	0.1354	8.08872	3257.53	5.80106	330.65	6.37332	586	3.68487	39.84
1	2016-04-07	3.68788	39.96	1.68269	5.38	1.99509	7.3529	-1.9951	0.136	8.07381	3209.29	5.79332	328.1	6.37332	586	3.67453	39.43
1	2016-04-08	3.76422	43.13	1.70838	5.52	1.99769	7.372	-1.99805	0.1356	8.06644	3185.73	5.80471	331.86	6.37332	586	3.73624	41.94
1	2016-04-11	3.54096	34.5	1.73695	5.68	1.99728	7.369	-1.99731	0.1357	8.08027	3230.1	5.80775	332.87	6.37332	586	3.75724	42.83
1	2016-04-13	3.64754	38.38	1.72988	5.64	1.98838	7.3037	-1.9885	0.1369	8.08991	3261.38	5.83791	343.06	6.37332	586	3.78827	44.18
1	2016-04-14	3.60794	36.89	1.74222	5.71	1.9885	7.3046	-1.9885	0.1369	8.09433	3275.83	5.84061	343.99	6.37332	586	3.78055	43.84
1	2016-04-18	3.51333	33.56	1.7174	5.57	1.99143	7.326	-1.99143	0.1365	8.07976	3228.45	5.84122	344.2	6.43053	620.5	3.7591	42.91
1	2016-04-19	3.60604	36.82	1.73519	5.67	1.99267	7.3351	-1.9929	0.1363	8.0828	3238.3	5.85576	349.24	6.4552	636	3.78487	44.03
1	2016-04-20	3.78191	43.9	1.73166	5.65	1.98924	7.31	-1.98924	0.1368	8.06496	3181.03	5.86007	350.75	6.46537	642.5	3.82428	45.8
1	2016-04-21	3.68738	39.94	1.76644	5.85	1.99017	7.3168	-1.98997	0.1367	8.05852	3160.6	5.85676	349.59	6.49224	660	3.79616	44.53
1	2016-04-28	3.92908	50.86	1.86253	6.44	1.99499	7.3521	-1.9951	0.136	8.05851	3160.58	5.85479	348.9	6.40935	607.5	3.87411	48.14
1	2016-04-29	3.906	49.7	1.83737	6.28	2.00373	7.4167	-2.00396	0.1348	8.0573	3156.75	5.83329	341.48	6.43855	625.5	3.87391	48.13
1	2016-05-03	3.89589	49.2	1.80665	6.09	2.01004	7.4636	-2.00992	0.134	8.07513	3213.54	5.8158	335.56	6.41264	609.5	3.806	44.97
1	2016-05-04	3.93222	51.02	1.82938	6.23	2.00962	7.4605	-2.00992	0.134	8.07386	3209.46	5.80453	331.8	6.44254	628	3.79818	44.62
1	2016-05-09	3.85693	47.32	1.75786	5.8	2.00394	7.4182	-2.00396	0.1348	8.02801	3065.62	5.8088	333.22	6.44731	631	3.77574	43.63
1	2016-05-10	3.83665	46.37	1.79176	6	2.00318	7.4126	-2.00322	0.1349	8.02914	3069.11	5.81783	336.24	6.40523	605	3.81815	45.52
1	2016-05-11	3.8319	46.15	1.80993	6.11	2.00375	7.4168	-2.00396	0.1348	8.0336	3082.81	5.81335	334.74	6.41673	612	3.86283	47.6
1	2016-05-12	3.90621	49.71	1.77495	5.9	2.00338	7.4141	-2.00322	0.1349	8.03597	3090.14	5.80847	333.11	6.43535	623.5	3.87287	48.08
1	2016-05-13	3.9375	51.29	1.78339	5.95	1.99955	7.3857	-1.99952	0.1354	8.03104	3074.94	5.81317	334.68	6.42972	620	3.86765	47.83
1	2016-05-16	3.93104	50.96	1.82455	6.2	1.999	7.3817	-1.99878	0.1355	8.03764	3095.31	5.81332	334.73	6.42972	620	3.89121	48.97
1	2016-05-18	3.97123	53.05	1.81645	6.15	1.9926	7.3346	-1.9929	0.1363	8.02879	3068.04	5.8218	337.58	6.42162	615	3.89039	48.93
1	2016-05-19	3.74029	42.11	1.80665	6.09	1.9926	7.3346	-1.9929	0.1363	8.02699	3062.5	5.81087	333.91	6.42162	615	3.88794	48.81
1	2016-05-23	3.85947	47.44	1.76302	5.83	1.99535	7.3548	-1.9951	0.136	8.03503	3087.22	5.81916	336.69	6.47543	649	3.87847	48.35
1	2016-05-24	3.91979	50.39	1.77326	5.89	1.9886	7.3053	-1.9885	0.1369	8.02733	3063.56	5.84099	344.12	6.47543	649	3.88383	48.61
1	2016-05-25	3.95105	51.99	1.78507	5.96	1.98938	7.311	-1.98924	0.1368	8.02592	3059.23	5.85381	348.56	6.44254	628	3.90681	49.74
1	2016-05-27	3.95489	52.19	1.81482	6.14	1.9872	7.2951	-1.98704	0.1371	8.02699	3062.5	5.8569	349.64	6.50728	670	3.89833	49.32
1	2016-05-31	3.93183	51	1.82455	6.2	1.99172	7.3281	-1.99143	0.1365	8.06135	3169.56	5.85062	347.45	6.43695	624.5	3.9058	49.69
1	2016-06-01	3.97744	53.38	1.80336	6.07	1.99563	7.3568	-1.99584	0.1359	8.0585	3160.55	5.84099	344.12	6.43695	624.5	3.90641	49.72
1	2016-06-02	3.92474	50.64	1.81156	6.12	1.99365	7.3423	-1.99363	0.1362	8.06057	3167.1	5.84166	344.35	6.43695	624.5	3.91282	50.04
1	2016-06-03	3.94003	51.42	1.7984	6.04	2.00986	7.4623	-2.00992	0.134	8.06757	3189.33	5.83273	341.29	6.43695	624.5	3.9048	49.64
1	2016-06-06	3.95182	52.03	1.84055	6.3	2.00859	7.4528	-2.00842	0.1342	8.06426	3178.79	5.83601	342.41	6.43695	624.5	3.92296	50.55
1	2016-06-07	3.91701	50.25	1.82616	6.21	2.01008	7.4639	-2.00992	0.134	8.06371	3177.05	5.84719	346.26	6.43695	624.5	3.94042	51.44
1	2016-06-08	3.93065	50.94	1.82455	6.2	2.01187	7.4773	-2.01216	0.1337	8.05959	3163.99	5.84227	344.56	6.43695	624.5	3.961	52.51
1	2016-06-13	3.93496	51.16	1.78339	5.95	2.0064	7.4365	-2.00619	0.1345	8.02824	3066.34	5.78935	326.8	6.43695	624.5	3.919	50.35
1	2016-06-14	3.92849	50.83	1.78339	5.95	2.00057	7.3933	-2.00026	0.1353	8.03138	3075.98	5.76998	320.53	6.43695	624.5	3.90862	49.83
1	2016-06-15	3.82144	45.67	1.79176	6	2.00294	7.4108	-2.00322	0.1349	8.04442	3116.37	5.7796	323.63	6.43695	624.5	3.89121	48.97
1	2016-06-16	3.88527	48.68	1.75786	5.8	2.00149	7.4001	-2.00174	0.1351	8.03744	3094.67	5.77234	321.29	6.43695	624.5	3.85418	47.19
1	2016-06-17	3.91621	50.21	1.75094	5.76	2.0055	7.4298	-2.00545	0.1346	8.04249	3110.36	5.78622	325.78	6.48844	657.5	3.89528	49.17
1	2016-06-20	3.98267	53.66	1.78171	5.94	2.00705	7.4413	-2.00693	0.1344	8.04324	3112.67	5.82207	337.67	6.48844	657.5	3.92494	50.65
1	2016-06-21	4.00205	54.71	1.72988	5.64	2.00263	7.4085	-2.00248	0.135	8.04119	3106.32	5.82906	340.04	6.48844	657.5	3.92435	50.62
1	2016-06-22	3.97142	53.06	1.7544	5.78	2.00561	7.4306	-2.00545	0.1346	8.05005	3133.96	5.83282	341.32	6.48844	657.5	3.90962	49.88
1	2016-06-23	3.98898	54	1.74572	5.73	2.01364	7.4905	-2.01365	0.1335	8.04473	3117.32	5.84742	346.34	6.48844	657.5	3.93006	50.91
1	2016-06-24	4.00314	54.77	1.61741	5.04	1.99625	7.3614	-1.99657	0.1358	8.03176	3077.16	5.77449	321.98	6.48844	657.5	3.87971	48.41
1	2016-06-27	4.01728	55.55	1.57898	4.85	1.99229	7.3323	-1.99216	0.1364	8.04576	3120.54	5.73253	308.75	6.48844	657.5	3.85355	47.16
1	2016-06-28	3.95374	52.13	1.56444	4.78	1.99567	7.3571	-1.99584	0.1359	8.05083	3136.4	5.75795	316.7	6.48844	657.5	3.88321	48.58
1	2016-06-29	3.86136	47.53	1.52823	4.61	1.99923	7.3834	-1.99952	0.1354	8.0556	3151.39	5.7884	326.49	6.48844	657.5	3.92415	50.61
1	2016-11-21	3.9279	50.8	1.71199	5.54	1.99153	7.3267	-1.99216	0.1364	8.14355	3441.11	5.82962	340.23	7.38926	1618.5	3.88978	48.9
1	2016-11-23	3.92868	50.84	1.69194	5.43	1.98845	7.3042	-1.9885	0.1369	8.15327	3474.73	5.83121	340.77	7.47506	1763.5	3.8908	48.95
1	2016-11-28	4.09767	60.2	1.56653	4.79	1.99243	7.3333	-1.99216	0.1364	8.17049	3535.08	5.82845	339.83	7.37494	1595.5	3.87619	48.24
1	2016-11-29	4.23411	69	1.53039	4.62	1.99394	7.3444	-1.99437	0.1361	8.17865	3564.04	5.83174	340.95	7.46078	1738.5	3.83687	46.38
1	2016-11-30	3.95105	51.99	1.53256	4.63	1.98675	7.2918	-1.98704	0.1371	8.17132	3538	5.83478	341.99	7.46078	1738.5	3.92138	50.47
1	2016-12-01	4.11447	61.22	1.5063	4.51	1.99367	7.3424	-1.99363	0.1362	8.17893	3565.04	5.83147	340.86	7.46078	1738.5	3.98787	53.94
1	2016-12-02	4.03424	56.5	1.47018	4.35	1.99465	7.3496	-1.99437	0.1361	8.16876	3528.95	5.82706	339.36	7.46078	1738.5	3.99747	54.46
1	2016-12-06	3.99268	54.2	1.51513	4.55	1.99825	7.3761	-1.99805	0.1356	8.14878	3459.15	5.8423	344.57	7.46078	1738.5	3.98769	53.93
1	2016-12-09	3.92197	50.5	1.50851	4.52	1.9873	7.2958	-1.98704	0.1371	8.15872	3493.7	5.87319	355.38	7.46078	1738.5	3.99508	54.33
1	2016-12-13	3.957	52.3	1.57898	4.85	1.99259	7.3345	-1.9929	0.1363	8.13301	3405.04	5.87914	357.5	7.46078	1738.5	4.02034	55.72
1	2016-12-14	3.94932	51.9	1.62531	5.08	1.98451	7.2755	-1.98486	0.1374	8.12532	3378.95	5.87414	355.72	7.46078	1738.5	3.98713	53.9
1	2016-12-27	3.9765	53.33	1.85317	6.38	1.98378	7.2702	-1.9834	0.1376	8.10663	3316.39	5.88744	360.48	7.334	1531.5	4.02696	56.09
1	2016-12-29	3.99268	54.2	1.85786	6.41	1.98748	7.2971	-1.98704	0.1371	8.101	3297.76	5.88683	360.26	7.33954	1540	4.02785	56.14
1	2016-12-30	4.01458	55.4	1.88858	6.61	1.98834	7.3034	-1.9885	0.1369	8.10473	3310.08	5.89004	361.42	7.35883	1570	4.03989	56.82
1	2017-01-03	3.93886	51.36	1.70111	5.48	1.9801	7.2435	-1.97978	0.1381	8.11439	3342.23	5.90184	365.71	7.3843	1610.5	4.01584	55.47
1	2017-01-04	3.79098	44.3	1.75267	5.77	1.98435	7.2743	-1.98413	0.1375	8.12217	3368.31	5.90061	365.26	7.33073	1526.5	4.03353	56.46
1	2017-01-05	3.88937	48.88	1.67523	5.34	1.98901	7.3083	-1.98924	0.1368	8.12201	3367.79	5.90165	365.64	7.36106	1573.5	4.04112	56.89
1	2017-01-06	3.92197	50.5	1.62728	5.09	1.98645	7.2896	-1.98632	0.1372	8.11602	3347.67	5.90113	365.45	7.36201	1575	4.0448	57.1
1	2017-01-11	3.90197	49.5	1.7156	5.56	1.99358	7.3418	-1.99363	0.1362	8.11208	3334.5	5.89962	364.9	7.36613	1581.5	4.00915	55.1
1	2017-01-17	3.92947	50.88	1.61542	5.03	1.99384	7.3437	-1.99437	0.1361	8.10963	3326.36	5.8928	362.42	7.39018	1620	4.01584	55.47
1	2017-01-18	3.95451	52.17	1.58309	4.87	1.98378	7.2702	-1.9834	0.1376	8.11354	3339.37	5.8946	363.07	7.39695	1631	3.9875	53.92
1	2017-01-19	3.95604	52.25	1.65441	5.23	1.99163	7.3275	-1.99143	0.1365	8.11051	3329.29	5.89399	362.85	7.3473	1552	3.99194	54.16
1	2017-01-23	3.88486	48.66	1.67896	5.36	1.99854	7.3783	-1.99878	0.1355	8.12091	3364.08	5.88891	361.01	7.32449	1517	4.01151	55.23
1	2017-01-24	3.8961	49.21	1.63315	5.12	1.99611	7.3604	-1.99657	0.1358	8.12102	3364.45	5.89142	361.92	7.32449	1517	4.0153	55.44
1	2017-01-25	3.9279	50.8	1.61144	5.01	2.00128	7.3985	-2.001	0.1352	8.12442	3375.9	5.90424	366.59	7.32449	1517	4.00879	55.08
1	2017-02-07	3.91322	50.06	1.65058	5.21	1.99531	7.3545	-1.99584	0.1359	8.12139	3365.68	5.89369	362.74	7.41035	1653	4.00824	55.05
1	2017-02-10	3.93574	51.2	1.64094	5.16	1.99053	7.3194	-1.9907	0.1366	8.13549	3413.49	5.90642	367.39	7.41035	1653	4.03777	56.7
1	2017-02-13	3.93691	51.26	1.59737	4.94	1.98691	7.293	-1.98704	0.1371	8.14214	3436.28	5.91385	370.13	7.41035	1653	4.018	55.59
1	2017-02-15	4.12066	61.6	1.6312	5.11	1.98568	7.284	-1.98559	0.1373	8.1379	3421.71	5.91747	371.47	7.41035	1653	4.02088	55.75
1	2017-02-16	3.957	52.3	1.60543	4.98	1.98995	7.3152	-1.98997	0.1367	8.1435	3440.93	5.91377	370.1	7.41035	1653	4.01908	55.65
1	2017-02-21	3.92336	50.57	1.62728	5.09	1.98151	7.2537	-1.98123	0.1379	8.1556	3482.82	5.92265	373.4	7.30687	1490.5	4.03707	56.66
1	2017-02-22	3.94604	51.73	1.6312	5.11	1.98241	7.2602	-1.98195	0.1378	8.15759	3489.76	5.9226	373.38	7.30687	1490.5	4.02249	55.84
1	2017-02-27	4.00733	55	1.65632	5.24	1.98432	7.2741	-1.98413	0.1375	8.14503	3446.22	5.9122	369.52	7.30687	1490.5	4.0241	55.93
1	2017-02-28	4.00697	54.98	1.66393	5.28	1.98293	7.264	-1.9834	0.1376	8.14694	3452.81	5.91415	370.24	7.37149	1590	4.018	55.59
1	2017-03-06	3.957	52.3	1.71019	5.53	1.98766	7.2984	-1.98777	0.137	8.14511	3446.48	5.9223	373.27	7.37149	1590	4.02553	56.01
1	2017-03-07	3.957	52.3	1.6901	5.42	1.98698	7.2935	-1.98704	0.1371	8.14728	3453.96	5.91962	372.27	7.37149	1590	4.02392	55.92
1	2017-03-08	3.93964	51.4	1.66393	5.28	1.98611	7.2871	-1.98559	0.1373	8.14576	3448.73	5.92045	372.58	7.37149	1590	3.97237	53.11
1	2017-03-09	3.89141	48.98	1.64287	5.17	1.98926	7.3101	-1.98924	0.1368	8.13942	3426.94	5.92128	372.89	7.37149	1590	3.95489	52.19
1	2017-03-14	3.94797	51.83	1.639	5.15	1.99234	7.3327	-1.9929	0.1363	8.14807	3456.69	5.92281	373.46	7.37149	1590	3.93026	50.92
1	2017-03-15	3.96272	52.6	1.65632	5.24	2.00453	7.4226	-2.00396	0.1348	8.15008	3463.64	5.92719	375.1	7.15188	1276.5	3.94758	51.81
1	2017-03-16	3.97594	53.3	1.64673	5.19	2.00504	7.4264	-2.00545	0.1346	8.15522	3481.51	5.93418	377.73	7.15188	1276.5	3.94623	51.74
1	2017-03-17	3.94932	51.9	1.64481	5.18	2.00321	7.4128	-2.00322	0.1349	8.14491	3445.81	5.93574	378.32	7.15188	1276.5	3.94662	51.76
1	2017-03-24	3.941	51.47	1.5707	4.81	2.00602	7.4337	-2.00619	0.1345	8.15754	3489.6	5.93094	376.51	7.15188	1276.5	3.9279	50.8
1	2017-03-27	3.94565	51.71	1.54116	4.67	2.01049	7.467	-2.01066	0.1339	8.15422	3478.04	5.92695	375.01	7.17625	1308	3.92691	50.75
1	2017-03-28	3.95585	52.24	1.56444	4.78	2.0068	7.4395	-2.00693	0.1344	8.15186	3469.81	5.93304	377.3	7.20266	1343	3.93828	51.33
1	2017-03-29	3.95891	52.4	1.56862	4.8	2.00396	7.4184	-2.00396	0.1348	8.15052	3465.19	5.9363	378.53	7.20266	1343	3.95929	52.42
1	2017-03-30	3.95393	52.14	1.60141	4.96	1.9953	7.3544	-1.9951	0.136	8.14228	3436.76	5.94138	380.46	7.24172	1396.5	3.96954	52.96
1	2017-04-05	3.97123	53.05	1.58104	4.86	1.995	7.3522	-1.99437	0.1361	8.16163	3503.89	5.94041	380.09	7.24172	1396.5	3.99563	54.36
1	2017-04-06	3.97199	53.09	1.62924	5.1	1.99365	7.3423	-1.99363	0.1362	8.16452	3514.05	5.9422	380.77	7.24172	1396.5	4.00533	54.89
1	2017-04-07	3.98006	53.52	1.59534	4.93	1.9889	7.3075	-1.98924	0.1368	8.16549	3517.46	5.94348	381.26	7.24172	1396.5	4.01169	55.24
1	2017-04-10	3.96253	52.59	1.57485	4.83	1.9899	7.3148	-1.98997	0.1367	8.16199	3505.14	5.94346	381.25	7.24172	1396.5	4.02499	55.98
1	2017-04-11	3.85376	47.17	1.59127	4.91	1.9889	7.3075	-1.98924	0.1368	8.16546	3517.33	5.94327	381.18	7.24172	1396.5	4.02945	56.23
1	2017-04-12	3.86765	47.83	1.60543	4.98	1.99477	7.3505	-1.99437	0.1361	8.16321	3509.44	5.94516	381.9	7.24172	1396.5	4.02285	55.86
1	2017-04-13	3.9052	49.66	1.60744	4.99	1.98965	7.313	-1.98924	0.1368	8.16467	3514.57	5.9417	380.58	7.24172	1396.5	4.02339	55.89
1	2017-04-18	3.98527	53.8	1.58924	4.9	1.99944	7.3849	-1.99952	0.1354	8.14982	3462.74	5.93052	376.35	7.24172	1396.5	4.00533	54.89
1	2017-04-19	3.93418	51.12	1.58309	4.87	1.99846	7.3777	-1.99805	0.1356	8.14493	3445.88	5.93288	377.24	7.13449	1254.5	3.96897	52.93
1	2017-04-20	3.91202	50	1.56653	4.79	1.99825	7.3761	-1.99805	0.1356	8.14947	3461.55	5.93505	378.06	7.12206	1239	3.9701	52.99
1	2017-04-21	3.89508	49.16	1.52823	4.61	1.99975	7.3872	-2.00026	0.1353	8.15098	3466.79	5.93521	378.12	7.14638	1269.5	3.95047	51.96
1	2017-04-24	3.89508	49.16	1.5433	4.68	2.0125	7.482	-2.01291	0.1336	8.14068	3431.26	5.95607	386.09	7.12166	1238.5	3.94352	51.6
1	2017-04-25	3.74597	42.35	1.51293	4.54	2.01786	7.5222	-2.01741	0.133	8.14351	3440.97	5.95819	386.91	7.11964	1236	3.95316	52.1
1	2017-04-26	3.80577	44.96	1.53687	4.65	2.01695	7.5154	-2.01665	0.1331	8.14473	3445.18	5.96289	388.73	7.11802	1234	3.94778	51.82
1	2017-04-27	3.90116	49.46	1.52388	4.59	2.01492	7.5001	-2.01515	0.1333	8.14518	3446.72	5.96046	387.79	7.14204	1264	3.94042	51.44
1	2017-04-28	3.91162	49.98	1.52823	4.61	2.01648	7.5118	-2.01665	0.1331	8.14315	3439.75	5.95866	387.09	7.14835	1272	3.94604	51.73
1	2017-05-02	3.9192	50.36	1.49962	4.48	2.01986	7.5373	-2.02042	0.1326	8.13932	3426.58	5.96494	389.53	7.14835	1272	3.92118	50.46
1	2017-05-03	3.94236	51.54	1.49065	4.44	2.01621	7.5098	-2.01665	0.1331	8.13539	3413.13	5.96453	389.37	7.08716	1196.5	3.9277	50.79
1	2017-05-04	3.94662	51.76	1.51513	4.55	2.02487	7.5751	-2.02495	0.132	8.13282	3404.39	5.97121	391.98	7.09838	1210	3.87909	48.38
1	2017-05-05	3.91781	50.29	1.53039	4.62	2.02704	7.5916	-2.02647	0.1318	8.12639	3382.55	5.97772	394.54	7.10743	1221	3.89386	49.1
1	2017-05-08	3.95738	52.32	1.49515	4.46	2.02054	7.5424	-2.02042	0.1326	8.11934	3358.81	5.97645	394.04	7.1111	1225.5	3.89874	49.34
1	2017-05-10	3.86535	47.72	1.50185	4.49	2.01522	7.5024	-2.01515	0.1333	8.11304	3337.7	5.98255	396.45	7.17012	1300	3.91641	50.22
1	2017-05-12	3.93359	51.09	1.50408	4.5	2.02045	7.5417	-2.02042	0.1326	8.12722	3385.38	5.98048	395.63	7.15696	1283	3.92868	50.84
1	2017-05-15	3.93359	51.09	1.4884	4.43	2.02355	7.5651	-2.02344	0.1322	8.13129	3399.19	5.98134	395.97	7.11883	1235	3.94778	51.82
1	2017-05-17	4.09067	59.78	1.53039	4.62	2.03852	7.6792	-2.03868	0.1302	8.13446	3409.97	5.96907	391.14	7.05618	1160	3.95527	52.21
1	2017-05-22	3.92454	50.63	1.59939	4.95	2.04622	7.7386	-2.04562	0.1293	8.13483	3411.24	5.96907	391.14	7.00397	1101	3.98657	53.87
1	2017-05-23	3.91222	50.01	1.56862	4.8	2.04192	7.7054	-2.04176	0.1298	8.13862	3424.19	5.97131	392.02	7.02909	1129	3.99176	54.15
1	2017-05-25	3.9373	51.28	1.61542	5.03	2.04122	7.7	-2.04176	0.1298	8.15641	3485.66	5.97162	392.14	7.04752	1150	3.9408	51.46
1	2017-05-26	3.9667	52.81	1.65441	5.23	2.03687	7.6666	-2.03638	0.1305	8.15491	3480.43	5.9696	391.35	7.04752	1150	3.95412	52.15
1	2017-06-01	3.90056	49.43	1.63315	5.12	2.03255	7.6335	-2.03256	0.131	8.15987	3497.74	5.97039	391.66	7.04752	1150	3.92454	50.63
1	2017-06-02	3.8461	46.81	1.65058	5.21	2.03926	7.6849	-2.03945	0.1301	8.15666	3486.51	5.97266	392.55	7.04752	1150	3.91102	49.95
1	2017-06-05	3.84203	46.62	1.6525	5.22	2.03569	7.6575	-2.03638	0.1305	8.15155	3468.75	5.97136	392.04	7.04752	1150	3.90137	49.47
1	2017-06-06	3.84396	46.71	1.61343	5.02	2.03646	7.6634	-2.03638	0.1305	8.15848	3492.88	5.96461	389.4	7.04752	1150	3.91442	50.12
1	2017-06-07	3.8828	48.56	1.59534	4.93	2.03469	7.6499	-2.03409	0.1308	8.17015	3533.87	5.96404	389.18	7.04752	1150	3.87245	48.06
1	2017-06-08	3.91062	49.93	1.62924	5.1	2.03154	7.6258	-2.03179	0.1311	8.17779	3560.98	5.96396	389.15	7.04752	1150	3.86828	47.86
1	2017-06-09	3.86178	47.55	1.62728	5.09	2.02956	7.6107	-2.02951	0.1314	8.18205	3576.17	5.96715	390.39	7.04752	1150	3.87432	48.15
1	2017-06-12	3.93613	51.22	1.60342	4.97	2.03026	7.6161	-2.03027	0.1313	8.18155	3574.39	5.95744	386.62	7.04752	1150	3.87722	48.29
1	2017-06-13	3.93828	51.33	1.62137	5.06	2.03105	7.6221	-2.03103	0.1312	8.18375	3582.27	5.96294	388.75	7.04752	1150	3.88609	48.72
1	2017-06-14	3.96177	52.55	1.60744	4.99	2.03063	7.6189	-2.03027	0.1313	8.17055	3535.3	5.95992	387.58	7.04752	1150	3.85015	47
1	2017-06-15	3.57094	35.55	1.61144	5.01	2.02648	7.5873	-2.02647	0.1318	8.16871	3528.79	5.95597	386.05	6.97073	1065	3.84844	46.92
1	2017-06-16	3.94139	51.49	1.59331	4.92	2.03155	7.6259	-2.03179	0.1311	8.16586	3518.76	5.96255	388.6	6.96177	1055.5	3.85799	47.37
1	2017-06-19	3.93476	51.15	1.60342	4.97	2.02854	7.603	-2.02799	0.1316	8.17574	3553.67	5.97111	391.94	6.95464	1048	3.84823	46.91
1	2017-06-20	3.93944	51.39	1.60944	5	2.02867	7.604	-2.02875	0.1315	8.17371	3546.49	5.96412	389.21	6.94264	1035.5	3.82908	46.02
1	2017-06-21	3.93866	51.35	1.59534	4.93	2.03172	7.6272	-2.03179	0.1311	8.18534	3587.95	5.96229	388.5	6.94264	1035.5	3.80265	44.82
1	2017-06-23	3.93398	51.11	1.59331	4.92	2.03508	7.6529	-2.03562	0.1306	8.19502	3622.88	5.96003	387.62	6.98054	1075.5	3.81859	45.54
1	2017-06-26	3.93535	51.18	1.57485	4.83	2.03463	7.6494	-2.03485	0.1307	8.20743	3668.09	5.96371	389.05	6.98054	1075.5	3.82494	45.83
1	2017-06-28	3.93398	51.11	1.60744	4.99	2.04599	7.7368	-2.04562	0.1293	8.20143	3646.17	5.95537	385.82	6.92658	1019	3.85672	47.31
1	2017-06-29	3.93398	51.11	1.63315	5.12	2.04957	7.7646	-2.04949	0.1288	8.20763	3668.83	5.94191	380.66	6.92658	1019	3.85904	47.42
1	2017-07-12	3.91162	49.98	1.71019	5.53	2.0472	7.7462	-2.04717	0.1291	8.2049	3658.82	5.95298	384.9	6.92658	1019	3.86577	47.74
1	2017-07-19	3.92395	50.6	1.69194	5.43	2.05093	7.7751	-2.05105	0.1286	8.2241	3729.75	5.95464	385.54	7.14913	1273	3.906	49.7
1	2017-08-09	3.83298	46.2	1.68825	5.41	2.06025	7.8479	-2.05964	0.1275	8.22444	3731.04	5.93975	379.84	7.19293	1330	3.96462	52.7
1	2017-08-10	3.88218	48.53	1.68825	5.41	2.05737	7.8254	-2.05729	0.1278	8.22038	3715.92	5.92972	376.05	7.19293	1330	3.94932	51.9
1	2017-08-16	3.89386	49.1	1.76302	5.83	2.06355	7.8739	-2.06357	0.127	8.21647	3701.42	5.93777	379.09	7.15422	1279.5	3.91741	50.27
1	2017-10-11	3.93437	51.13	2.00283	7.41	2.0561	7.8154	-2.05573	0.128	8.26942	3902.69	5.96653	390.15	6.90776	1000	4.042	56.94
1	2017-10-13	3.89386	49.1	1.9947	7.35	2.05143	7.779	-2.05183	0.1285	8.2741	3921	5.96978	391.42	6.9378	1030.5	4.04603	57.17
1	2017-10-30	3.92514	50.66	1.9713	7.18	2.04691	7.7439	-2.04717	0.1291	8.29648	4009.72	5.97612	393.91	7.01437	1112.5	4.10923	60.9
1	2017-11-16	3.9982	54.5	2.0189	7.53	2.05469	7.8044	-2.05494	0.1281	8.31996	4105.01	5.95306	384.93	7.11721	1233	4.11676	61.36
1	2017-12-22	4.03211	56.38	2.10291	8.19	2.0541	7.7998	-2.05338	0.1283	8.30761	4054.6	5.96686	390.28	7.18273	1316.5	4.17823	65.25
1	2017-12-29	3.98898	54	2.10169	8.18	2.05498	7.8067	-2.05494	0.1281	8.30173	4030.85	5.96404	389.18	7.17511	1306.5	4.20275	66.87
1	2018-01-10	3.76584	43.2	2.0656	7.89	2.05095	7.7753	-2.05105	0.1286	8.3447	4207.81	5.98796	398.6	7.17012	1300	4.237	69.2
1	2018-01-11	3.94739	51.8	2.05668	7.82	2.05616	7.8159	-2.05573	0.128	8.34417	4205.59	5.98457	397.25	7.17012	1300	4.23787	69.26
1	2018-01-12	4.02535	56	2.06179	7.86	2.06357	7.874	-2.06357	0.127	8.34877	4225	5.98768	398.49	7.17012	1300	4.24664	69.87
1	2018-01-25	3.90399	49.6	2.22354	9.24	2.05915	7.8393	-2.05885	0.1276	8.38139	4365.08	5.98786	398.56	7.17587	1307.5	4.25448	70.42
1	2018-01-26	3.91741	50.27	2.20717	9.09	2.06054	7.8502	-2.06042	0.1274	8.3851	4381.3	5.99289	400.57	7.17587	1307.5	4.2559	70.52
1	2018-01-30	4.00733	55	2.1838	8.88	2.05962	7.843	-2.05964	0.1275	8.35611	4256.1	5.98172	396.12	7.32053	1511	4.2344	69.02
1	2018-01-31	4.06044	58	2.22786	9.28	2.05558	7.8114	-2.05573	0.128	8.36075	4275.9	5.98005	395.46	7.31455	1502	4.23483	69.05
1	2018-02-01	4.03247	56.4	2.22678	9.27	2.06442	7.8807	-2.06436	0.1269	8.35371	4245.9	5.97506	393.49	7.24423	1400	4.24348	69.65
1	2018-02-07	3.94313	51.58	2.19611	8.99	2.03986	7.6895	-2.04022	0.13	8.3066	4050.5	5.94051	380.13	7.24423	1400	4.1822	65.51
1	2018-03-22	4.08261	59.3	2.51285	12.34	2.05326	7.7933	-2.05338	0.1283	8.29912	4020.35	5.9112	369.15	7.2302	1380.5	4.2328	68.91
1	2018-03-26	4.09218	59.87	2.56418	12.99	2.05485	7.8057	-2.05494	0.1281	8.26356	3879.89	5.8949	363.18	7.18349	1317.5	4.25021	70.12
1	2018-04-11	3.97762	53.39	2.59749	13.43	2.04807	7.7529	-2.04794	0.129	8.27851	3938.34	5.93007	376.18	7.18349	1317.5	4.2775	72.06
1	2018-04-12	3.92711	50.76	2.60933	13.59	2.0484	7.7555	-2.04872	0.1289	8.26838	3898.64	5.93706	378.82	7.18349	1317.5	4.27694	72.02
1	2018-04-19	3.85227	47.1	2.59972	13.46	2.04798	7.7522	-2.04794	0.129	8.24587	3811.84	5.94529	381.95	7.15266	1277.5	4.30109	73.78
1	2018-04-24	3.86744	47.82	2.58249	13.23	2.04314	7.7148	-2.0433	0.1296	8.25414	3843.49	5.94832	383.11	7.12004	1236.5	4.30217	73.86
1	2018-04-25	4.05004	57.4	2.58475	13.26	2.04041	7.6938	-2.04022	0.13	8.25028	3828.7	5.94062	380.17	7.10126	1213.5	4.30407	74
1	2018-04-27	4.05439	57.65	2.60712	13.56	2.03891	7.6822	-2.03945	0.1301	8.23134	3756.88	5.95231	384.64	7.04316	1145	4.31268	74.64
1	2018-05-03	4.06389	58.2	2.56187	12.96	2.0304	7.6171	-2.03027	0.1313	8.24091	3793	5.95226	384.62	6.99118	1087	4.29892	73.62
1	2018-05-04	4.07261	58.71	2.56649	13.02	2.02944	7.6098	-2.02951	0.1314	8.23605	3774.6	5.9585	387.03	6.96932	1063.5	4.31575	74.87
1	2018-05-07	4.06903	58.5	2.61154	13.62	2.02692	7.5907	-2.02647	0.1318	8.25171	3834.19	5.96489	389.51	7.00534	1102.5	4.33297	76.17
1	2018-05-10	4.06954	58.53	2.68171	14.61	2.02355	7.5651	-2.02344	0.1322	8.26695	3893.06	5.97119	391.97	7.10906	1223	4.34989	77.47
1	2018-05-15	3.91242	50.02	2.66166	14.32	2.02151	7.5497	-2.02117	0.1325	8.27489	3924.1	5.97221	392.37	7.03351	1134	4.36221	78.43
1	2018-05-16	3.90157	49.48	2.71998	15.18	2.01799	7.5232	-2.01741	0.133	8.26689	3892.84	5.97434	393.21	7.19105	1327.5	4.37299	79.28
1	2018-05-17	3.98843	53.97	2.72785	15.3	2.01616	7.5094	-2.01665	0.1331	8.25947	3864.05	5.98088	395.79	7.19105	1327.5	4.37324	79.3
1	2018-05-18	4.04498	57.11	2.72458	15.25	2.01678	7.5141	-2.01665	0.1331	8.26952	3903.06	5.97805	394.67	7.19105	1327.5	4.36323	78.51
1	2018-05-21	4.04498	57.11	2.7447	15.56	2.01851	7.5271	-2.01891	0.1328	8.27416	3921.24	5.98109	395.87	7.15929	1286	4.37223	79.22
1	2018-05-22	4.07295	58.73	2.76946	15.95	2.01494	7.5003	-2.01515	0.1333	8.27032	3906.21	5.98379	396.94	7.15929	1286	4.37664	79.57
1	2018-05-23	4.08092	59.2	2.77321	16.01	2.01116	7.472	-2.01141	0.1338	8.25702	3854.58	5.97274	392.58	7.13688	1257.5	4.37952	79.8
1	2018-05-24	4.08766	59.6	2.79055	16.29	2.01158	7.4751	-2.01141	0.1338	8.24989	3827.22	5.96753	390.54	7.13688	1257.5	4.36679	78.79
1	2018-05-31	4.12196	61.68	2.70203	14.91	2.01422	7.4949	-2.01365	0.1335	8.24338	3802.38	5.94819	383.06	7.14913	1273	4.35144	77.59
1	2018-06-01	4.13469	62.47	2.7272	15.29	2.0131	7.4865	-2.01291	0.1336	8.23499	3770.59	5.95819	386.91	7.17089	1301	4.34107	76.79
1	2018-06-04	4.14978	63.42	2.78068	16.13	2.01474	7.4988	-2.0144	0.1334	8.24475	3807.58	5.96129	388.11	7.17089	1301	4.32135	75.29
1	2018-06-05	4.15998	64.07	2.75811	15.77	2.01578	7.5066	-2.01515	0.1333	8.25461	3845.32	5.95814	386.89	7.17089	1301	4.32254	75.38
1	2018-06-06	4.17362	64.95	2.7682	15.93	2.01775	7.5214	-2.01741	0.133	8.25254	3837.35	5.95811	386.88	7.17089	1301	4.32228	75.36
1	2018-06-07	4.18829	65.91	2.77259	16	2.0205	7.5421	-2.02042	0.1326	8.25088	3831.01	5.95568	385.94	7.17089	1301	4.34795	77.32
1	2018-06-08	4.18708	65.83	2.76127	15.82	2.02013	7.5393	-2.02042	0.1326	8.23738	3779.62	5.95355	385.12	7.17089	1301	4.33677	76.46
1	2018-06-11	4.06285	58.14	2.74019	15.49	2.02073	7.5438	-2.02042	0.1326	8.23747	3779.98	5.96085	387.94	7.19669	1335	4.33677	76.46
1	2018-06-13	3.70081	40.48	2.72851	15.31	2.02079	7.5443	-2.02042	0.1326	8.23968	3788.34	5.96165	388.25	7.19669	1335	4.34042	76.74
1	2018-06-14	3.53164	34.18	2.70203	14.91	2.00232	7.4062	-2.00248	0.135	8.23572	3773.37	5.97391	393.04	7.17358	1304.5	4.32994	75.94
1	2018-06-19	3.70647	40.71	2.65605	14.24	2.01709	7.5164	-2.01665	0.1331	8.19454	3621.12	5.94858	383.21	7.12044	1237	4.31855	75.08
1	2018-06-20	3.87411	48.14	2.67415	14.5	2.01377	7.4915	-2.01365	0.1335	8.19849	3635.44	5.9514	384.29	7.11802	1234	4.31402	74.74
1	2018-06-25	3.99893	54.54	2.71005	15.03	2.03528	7.6544	-2.03562	0.1306	8.17765	3560.48	5.93238	377.05	7.11802	1234	4.31388	74.73
1	2018-06-26	4.089	59.68	2.71005	15.03	2.03643	7.6632	-2.03638	0.1305	8.16937	3531.11	5.93291	377.25	7.11802	1234	4.3348	76.31
1	2018-06-28	4.16899	64.65	2.70805	15	2.03691	7.6669	-2.03715	0.1304	8.13843	3423.53	5.9319	376.87	7.10455	1217.5	4.35478	77.85
1	2018-07-02	4.22024	68.05	2.71271	15.07	2.04914	7.7612	-2.04949	0.1288	8.13387	3407.96	5.93158	376.75	7.14283	1265	4.34769	77.3
1	2018-07-03	4.23048	68.75	2.71469	15.1	2.0468	7.7431	-2.04717	0.1291	8.13426	3409.28	5.93967	379.81	7.12408	1241.5	4.35363	77.76
1	2018-07-05	4.23555	69.1	2.75239	15.68	2.04891	7.7594	-2.04872	0.1289	8.11446	3342.44	5.94435	381.59	7.12408	1241.5	4.34886	77.39
1	2018-07-06	4.23873	69.32	2.75366	15.7	2.05465	7.8041	-2.05494	0.1281	8.12122	3365.12	5.94636	382.36	7.12408	1241.5	4.34523	77.11
1	2018-07-10	4.23555	69.1	2.77571	16.05	2.05234	7.7861	-2.05183	0.1285	8.15119	3467.52	5.95648	386.25	7.12408	1241.5	4.36767	78.86
1	2018-07-11	4.22215	68.18	2.79239	16.32	2.05407	7.7996	-2.05416	0.1282	8.13374	3407.53	5.94385	381.4	7.0859	1195	4.29592	73.4
1	2018-07-13	4.22713	68.52	2.77633	16.06	2.05662	7.8195	-2.05651	0.1279	8.15843	3492.69	5.95332	385.03	7.09548	1206.5	4.32188	75.33
1	2018-07-16	4.22713	68.52	2.7682	15.93	2.05864	7.8353	-2.05885	0.1276	8.15251	3472.09	5.95077	384.05	7.10332	1216	4.27444	71.84
1	2018-07-17	4.23396	68.99	2.77758	16.08	2.05675	7.8205	-2.05651	0.1279	8.14595	3449.38	5.95319	384.98	7.10332	1216	4.27889	72.16
1	2018-07-18	4.22112	68.11	2.79789	16.41	2.05674	7.8204	-2.05651	0.1279	8.1407	3431.32	5.95858	387.06	7.09049	1200.5	4.28909	72.9
1	2018-07-19	4.22625	68.46	2.82494	16.86	2.06537	7.8882	-2.06514	0.1268	8.13983	3428.34	5.9563	386.18	7.06902	1175	4.28469	72.58
1	2018-07-20	4.24046	69.44	2.83732	17.07	2.07135	7.9355	-2.07147	0.126	8.15848	3492.89	5.95485	385.62	7.06048	1165	4.29142	73.07
1	2018-07-23	4.22083	68.09	2.8559	17.39	2.07222	7.9424	-2.07227	0.1259	8.16785	3525.75	5.95293	384.88	7.09796	1209.5	4.29128	73.06
1	2018-07-24	4.24606	69.83	2.83908	17.1	2.07146	7.9364	-2.07147	0.126	8.1836	3581.71	5.96147	388.18	7.09796	1209.5	4.29647	73.44
1	2018-07-25	4.23888	69.33	2.85302	17.34	2.07189	7.9398	-2.07147	0.126	8.18249	3577.75	5.95886	387.17	7.1168	1232.5	4.30312	73.93
1	2018-07-27	4.24161	69.52	2.84025	17.12	2.0723	7.9431	-2.07227	0.1259	8.16657	3521.23	5.97147	392.08	7.1168	1232.5	4.30798	74.29
1	2018-07-30	4.25192	70.24	2.83615	17.05	2.07664	7.9776	-2.07704	0.1253	8.16482	3515.08	5.9685	390.92	7.1168	1232.5	4.31709	74.97
1	2018-08-22	4.25745	70.63	2.98568	19.8	2.07121	7.9344	-2.07147	0.126	8.10408	3307.95	5.95069	384.02	7.1624	1290	4.31455	74.78
1	2018-09-17	3.71357	41	3.04166	20.94	2.08087	8.0114	-2.08024	0.1249	8.07244	3204.92	5.93571	378.31	7.16742	1296.5	4.35735	78.05
1	2018-09-18	3.58768	36.15	3.00717	20.23	2.0802	8.0061	-2.08024	0.1249	8.09237	3269.43	5.93682	378.73	7.17281	1303.5	4.36983	79.03
1	2018-09-20	3.41181	30.32	3.09241	22.03	2.0873	8.0631	-2.08747	0.124	8.10474	3310.13	5.94707	382.63	7.1869	1322	4.36564	78.7
1	2018-09-21	3.43753	31.11	3.09693	22.13	2.08655	8.0571	-2.08667	0.1241	8.13461	3410.49	5.9514	384.29	7.1869	1322	4.36691	78.8
1	2018-09-25	3.47259	32.22	3.05636	21.25	2.08979	8.0832	-2.0899	0.1237	8.12557	3379.8	5.95036	383.89	7.1869	1322	4.40513	81.87
1	2018-09-26	3.65325	38.6	3.00766	20.24	2.08875	8.0748	-2.08828	0.1239	8.13659	3417.24	5.95335	385.04	7.1869	1322	4.39864	81.34
1	2018-09-28	4.01818	55.6	3.05447	21.21	2.0762	7.9741	-2.07625	0.1254	8.1429	3438.86	5.9485	383.18	7.19331	1330.5	4.41546	82.72
1	2018-10-09	4.31214	74.6	3.03255	20.75	2.07375	7.9546	-2.07306	0.1258	8.09824	3288.69	5.92139	372.93	7.1903	1326.5	4.44265	85
1	2018-10-29	4.11415	61.2	2.81361	16.67	2.06906	7.9174	-2.0691	0.1263	8.03167	3076.89	5.87355	355.51	7.26927	1435.5	4.34821	77.34
1	2018-10-30	3.91602	50.2	2.78192	16.15	2.06737	7.904	-2.06751	0.1265	8.04246	3110.26	5.87361	355.53	7.26927	1435.5	4.32955	75.91
1	2018-10-31	3.94526	51.69	2.79606	16.38	2.06567	7.8906	-2.06514	0.1268	8.05637	3153.82	5.89057	361.61	7.26822	1434	4.32374	75.47
1	2018-11-02	3.78191	43.9	2.83791	17.08	2.06005	7.8464	-2.05964	0.1275	8.09872	3290.25	5.89737	364.08	7.22984	1380	4.28813	72.83
1	2018-11-15	3.85015	47	2.94444	19	2.06189	7.8608	-2.06121	0.1273	8.08406	3242.37	5.88173	358.43	7.22111	1368	4.199	66.62
1	2018-11-20	3.63231	37.8	2.96836	19.46	2.06655	7.8975	-2.06672	0.1266	8.07664	3218.41	5.86096	351.06	7.22475	1373	4.13565	62.53
1	2018-11-28	3.9186	50.33	2.95959	19.29	2.06738	7.9041	-2.06751	0.1265	8.0643	3178.93	5.87883	357.39	7.20266	1343	4.07346	58.76
1	2018-12-07	3.99268	54.2	3.01013	20.29	2.05709	7.8232	-2.05729	0.1278	8.06513	3181.56	5.84485	345.45	7.22984	1380	4.1218	61.67
1	2018-12-11	3.91282	50.04	3.0037	20.16	2.05524	7.8087	-2.05573	0.128	8.05827	3159.82	5.84116	344.18	7.22984	1380	4.09767	60.2
1	2018-12-14	3.91402	50.1	3.15145	23.37	2.05569	7.8122	-2.05573	0.128	8.0602	3165.91	5.84993	347.21	7.22984	1380	4.099	60.28
1	2018-12-17	3.91162	49.98	3.18883	24.26	2.05753	7.8266	-2.05729	0.1278	8.05871	3161.2	5.83849	343.26	7.2717	1439	4.08782	59.61
1	2018-12-18	3.73767	42	3.1793	24.03	2.05846	7.8339	-2.05807	0.1277	8.04829	3128.43	5.8303	340.46	7.27031	1437	4.02998	56.26
1	2018-12-19	3.73767	42	3.2068	24.7	2.05939	7.8412	-2.05964	0.1275	8.03629	3091.13	5.83341	341.52	7.2724	1440	4.04725	57.24
1	2018-12-20	3.68888	40	3.18511	24.17	2.06442	7.8807	-2.06436	0.1269	8.02859	3067.42	5.81884	336.58	7.27379	1442	3.99544	54.35
1	2019-01-04	4.31882	75.1	3.157	23.5	2.05763	7.8274	-2.05729	0.1278	8.01825	3035.87	5.83884	343.38	7.26753	1433	4.0441	57.06
2	2014-04-08	4.10759	60.8	1.75786	5.8	2.14584	8.5492	-2.14558	0.117	7.71303	2237.32	5.81081	333.89	6.7511	855	4.67907	107.67
2	2014-04-14	4.1239	61.8	1.82616	6.21	2.15119	8.5951	-2.15158	0.1163	7.72692	2268.61	5.79846	329.79	6.7511	855	4.69199	109.07
2	2014-04-15	4.14789	63.3	1.88099	6.56	2.15119	8.5951	-2.15158	0.1163	7.70951	2229.46	5.78867	326.58	6.7511	855	4.68896	108.74
2	2014-04-22	4.18662	65.8	1.90658	6.73	2.15303	8.6109	-2.1533	0.1161	7.69476	2196.8	5.82017	337.03	6.65415	776	4.69382	109.27
2	2014-04-23	4.11087	61	1.90509	6.72	2.15392	8.6186	-2.15417	0.116	7.69379	2194.67	5.81428	335.05	6.65801	779	4.69236	109.11
2	2014-04-24	4.20469	67	1.91692	6.8	2.15684	8.6438	-2.15675	0.1157	7.69187	2190.47	5.8175	336.13	6.66058	781	4.70348	110.33
2	2014-04-25	4.2711	71.6	1.80336	6.07	2.15764	8.6507	-2.15762	0.1156	7.68148	2167.83	5.80964	333.5	6.65929	780	4.69665	109.58
2	2014-04-30	4.26099	70.88	1.86408	6.45	2.16104	8.6802	-2.16109	0.1152	7.67724	2158.66	5.82272	337.89	6.65028	773	4.68278	108.07
2	2014-05-09	4.17623	65.12	1.83258	6.25	2.14814	8.5689	-2.14815	0.1167	7.66571	2133.91	5.82464	338.54	6.68336	799	4.68111	107.89
2	2014-05-13	4.17623	65.12	1.84214	6.31	2.14437	8.5367	-2.14473	0.1171	7.68471	2174.85	5.83449	341.89	6.65415	776	4.69355	109.24
2	2014-05-14	4.21656	67.8	1.80665	6.09	2.14511	8.543	-2.14473	0.1171	7.68357	2172.37	5.83361	341.59	6.65544	777	4.70221	110.19
2	2014-05-16	4.26549	71.2	1.74222	5.71	2.14434	8.5364	-2.14473	0.1171	7.67134	2145.95	5.82597	338.99	6.64118	766	4.69821	109.75
2	2014-05-19	4.31214	74.6	1.72277	5.6	2.14604	8.5509	-2.14644	0.1169	7.65688	2115.14	5.82455	338.51	6.72022	829	4.69474	109.37
2	2014-05-20	4.34381	77	1.75094	5.76	2.14571	8.5481	-2.14558	0.117	7.65717	2115.77	5.82399	338.32	6.72022	829	4.69766	109.69
2	2014-05-22	4.29046	73	1.81808	6.16	2.14178	8.5146	-2.14217	0.1174	7.66429	2130.87	5.83194	341.02	6.6796	796	4.70375	110.36
2	2014-05-28	4.14345	63.02	1.8197	6.17	2.14004	8.4998	-2.13962	0.1177	7.68218	2169.35	5.84148	344.29	6.63988	765	4.69875	109.81
2	2014-05-29	4.17715	65.18	1.8197	6.17	2.13829	8.4849	-2.13792	0.1179	7.67562	2155.16	5.84212	344.51	6.63988	765	4.70021	109.97
2	2014-05-30	4.11382	61.18	1.79009	5.99	2.14201	8.5165	-2.14217	0.1174	7.67622	2156.46	5.84134	344.24	6.63988	765	4.6951	109.41
2	2014-06-03	4.15104	63.5	1.85786	6.41	2.14283	8.5235	-2.14302	0.1173	7.67319	2149.92	5.83913	343.48	6.63988	765	4.6897	108.82
2	2014-06-05	4.1954	66.38	1.87334	6.51	2.14556	8.5468	-2.14558	0.117	7.6735	2150.6	5.84352	344.99	6.63988	765	4.68942	108.79
2	2014-06-06	4.22683	68.5	1.8563	6.4	2.14327	8.5273	-2.14302	0.1173	7.66609	2134.72	5.85019	347.3	6.63988	765	4.68776	108.61
2	2014-06-09	4.13517	62.5	1.87026	6.49	2.13808	8.4831	-2.13792	0.1179	7.66588	2134.28	5.85395	348.61	6.63988	765	4.70039	109.99
2	2014-06-10	4.15104	63.5	1.86408	6.45	2.13219	8.4333	-2.132	0.1186	7.67845	2161.27	5.8571	349.71	6.63988	765	4.69611	109.52
2	2014-06-11	4.17685	65.16	1.84372	6.32	2.13162	8.4285	-2.132	0.1186	7.67822	2160.77	5.85146	347.74	6.63988	765	4.70003	109.95
2	2014-06-13	4.202	66.82	1.89462	6.65	2.12933	8.4092	-2.12947	0.1189	7.68535	2176.24	5.84953	347.07	6.63988	765	4.73101	113.41
2	2014-06-16	4.1482	63.32	1.88858	6.61	2.1345	8.4528	-2.13453	0.1183	7.69251	2191.86	5.84505	345.52	6.63988	765	4.72686	112.94
2	2014-06-17	4.099	60.28	1.90061	6.69	2.13235	8.4347	-2.132	0.1186	7.68233	2169.67	5.84765	346.42	6.72863	836	4.73136	113.45
2	2014-06-18	4.098	60.22	1.8916	6.63	2.13675	8.4719	-2.13707	0.118	7.67797	2160.24	5.84681	346.13	6.71052	821	4.73848	114.26
2	2014-06-19	4.14313	63	1.87334	6.51	2.13734	8.4769	-2.13707	0.118	7.66243	2126.91	5.85263	348.15	6.71052	821	4.74545	115.06
2	2014-06-20	4.1512	63.51	1.8901	6.62	2.13594	8.465	-2.13622	0.1181	7.66703	2136.73	5.85246	348.09	6.69208	806	4.74328	114.81
2	2014-06-23	4.17976	65.35	1.9125	6.77	2.13654	8.4701	-2.13622	0.1181	7.6658	2134.11	5.84733	346.31	6.69208	806	4.73725	114.12
2	2014-06-24	4.21242	67.52	1.90509	6.72	2.13744	8.4777	-2.13707	0.118	7.67081	2144.82	5.8452	345.57	6.69208	806	4.74023	114.46
2	2014-06-25	4.22917	68.66	1.89762	6.67	2.13976	8.4974	-2.13962	0.1177	7.66546	2133.37	5.83464	341.94	6.69208	806	4.7362	114
2	2014-06-26	4.26268	71	1.89762	6.67	2.13674	8.4718	-2.13707	0.118	7.6728	2149.08	5.8344	341.86	6.69208	806	4.72924	113.21
2	2014-06-27	4.21951	68	1.90806	6.74	2.13861	8.4876	-2.13877	0.1178	7.67334	2150.26	5.83472	341.97	6.69208	806	4.73004	113.3
2	2014-06-30	4.13373	62.41	1.91545	6.79	2.13938	8.4942	-2.13962	0.1177	7.68023	2165.12	5.8344	341.86	6.69208	806	4.72171	112.36
2	2014-10-09	3.44521	31.35	1.90658	6.73	2.05148	7.7794	-2.05183	0.1285	7.8168	2481.95	5.78895	326.67	6.65286	775	4.50037	90.05
2	2014-10-14	3.27714	26.5	1.89912	6.68	2.04825	7.7543	-2.04794	0.129	7.80244	2446.56	5.77309	321.53	6.65286	775	4.44312	85.04
2	2014-10-15	3.28279	26.65	1.91102	6.76	2.06227	7.8638	-2.06199	0.1272	7.80949	2463.87	5.74095	311.36	6.65286	775	4.42819	83.78
2	2014-10-17	3.29213	26.9	1.90509	6.72	2.05613	7.8157	-2.05573	0.128	7.80046	2441.73	5.76419	318.68	6.65286	775	4.45621	86.16
2	2014-10-22	3.21447	24.89	1.92279	6.84	2.04627	7.739	-2.04639	0.1292	7.79096	2418.64	5.78723	326.11	6.66313	783	4.43923	84.71
2	2014-10-30	3.2581	26	1.95303	7.05	2.0428	7.7122	-2.04253	0.1297	7.81154	2468.93	5.80124	330.71	6.65028	773	4.45713	86.24
2	2014-11-18	3.1847	24.16	2.03471	7.65	2.03788	7.6743	-2.03792	0.1303	7.84048	2541.42	5.82688	339.3	6.63857	764	4.36272	78.47
2	2014-11-20	3.17388	23.9	2.02683	7.59	2.03844	7.6786	-2.03868	0.1302	7.83878	2537.1	5.82387	338.28	6.63857	764	4.37362	79.33
2	2014-11-25	3.12676	22.8	2.04898	7.76	2.03536	7.655	-2.03562	0.1306	7.89564	2685.56	5.84725	346.28	6.63857	764	4.36093	78.33
2	2014-12-01	3.07038	21.55	2.04122	7.7	2.03751	7.6715	-2.03715	0.1304	7.94442	2819.81	5.8454	345.64	6.62007	750	4.28414	72.54
2	2014-12-03	3.11795	22.6	2.0149	7.5	2.02438	7.5714	-2.0242	0.1321	7.99549	2967.55	5.85605	349.34	6.62007	750	4.24735	69.92
2	2014-12-05	3.25887	26.02	1.981	7.25	2.02232	7.5558	-2.02268	0.1323	8.04715	3124.89	5.8607	350.97	6.62007	750	4.23512	69.07
2	2014-12-09	3.32504	27.8	1.99334	7.34	2.03566	7.6573	-2.03562	0.1306	8.04138	3106.91	5.83036	340.48	6.62007	750	4.2023	66.84
2	2014-12-10	3.39451	29.8	1.96711	7.15	2.03973	7.6885	-2.03945	0.1301	8.07762	3221.55	5.82694	339.32	6.62007	750	4.16263	64.24
2	2014-12-11	3.45316	31.6	1.99061	7.32	2.03871	7.6807	-2.03868	0.1302	8.06558	3183.01	5.82691	339.31	6.62007	750	4.15387	63.68
2	2014-12-15	3.3499	28.5	2.01223	7.48	2.04114	7.6994	-2.04099	0.1299	8.07628	3217.23	5.77855	323.29	6.6695	788	4.11186	61.06
2	2014-12-16	3.33932	28.2	2.0149	7.5	2.04692	7.744	-2.04717	0.1291	8.10271	3303.4	5.79569	328.88	6.67077	789	4.09201	59.86
2	2014-12-17	3.4174	30.49	2.02419	7.57	2.03457	7.649	-2.03485	0.1307	8.11987	3360.6	5.79709	329.34	6.66823	787	4.11382	61.18
2	2014-12-18	3.48431	32.6	2.03209	7.63	2.03276	7.6351	-2.03256	0.131	8.1155	3345.93	5.82615	339.05	6.6733	791	4.0821	59.27
2	2014-12-29	3.47228	32.21	2.06179	7.86	2.02308	7.5616	-2.02268	0.1323	8.14771	3455.45	5.84143	344.27	6.67708	794	4.05837	57.88
2	2015-01-07	3.48339	32.57	1.99334	7.34	1.99553	7.3561	-1.9951	0.136	8.20078	3643.79	5.80874	333.2	6.6995	812	3.93476	51.15
2	2015-01-08	3.37963	29.36	1.99742	7.37	1.99177	7.3285	-1.99143	0.1365	8.17731	3559.26	5.83583	342.35	6.70073	813	3.93104	50.96
2	2015-01-09	3.27488	26.44	1.98238	7.26	1.99499	7.3521	-1.9951	0.136	8.17378	3546.72	5.82284	337.93	6.70196	814	3.91422	50.11
2	2015-01-12	3.16969	23.8	1.98376	7.27	1.99341	7.3405	-1.99363	0.1362	8.16439	3513.58	5.82856	339.87	6.70196	814	3.85925	47.43
2	2015-01-13	3.06619	21.46	2.06179	7.86	1.98733	7.296	-1.98704	0.1371	8.16452	3514.04	5.84288	344.77	6.70196	814	3.84139	46.59
2	2015-01-16	3.02529	20.6	2.03992	7.69	1.97147	7.1812	-1.97184	0.1392	8.19841	3635.15	5.86477	352.4	6.69827	811	3.91542	50.17
2	2015-01-21	3.0282	20.66	2.0656	7.89	1.97572	7.2118	-1.97544	0.1387	8.17439	3548.89	5.88087	358.12	6.56667	711	3.89243	49.03
2	2015-01-22	3.0282	20.66	1.9865	7.29	1.95405	7.0572	-1.95404	0.1417	8.17965	3567.61	5.89729	364.05	6.56667	711	3.88198	48.52
2	2015-01-26	3.0282	20.66	1.99877	7.38	1.95003	7.0289	-1.94982	0.1423	8.19091	3607.99	5.91994	372.39	6.56667	711	3.87453	48.16
2	2015-01-30	3.02917	20.68	2.02815	7.6	1.95378	7.0553	-1.95404	0.1417	8.14159	3434.39	5.9055	367.05	6.56667	711	3.9701	52.99
2	2015-02-02	3.02965	20.69	2.03471	7.65	1.96005	7.0997	-1.9597	0.1409	8.1179	3353.96	5.90612	367.28	6.56667	711	4.00278	54.75
2	2015-02-04	3.03495	20.8	2.00687	7.44	1.95853	7.0889	-1.95829	0.1411	8.13205	3401.77	5.91916	372.1	6.56667	711	3.99194	54.16
2	2015-02-06	3.03495	20.8	2.00956	7.46	1.95521	7.0654	-1.95546	0.1415	8.10543	3312.42	5.92241	373.31	6.56667	711	4.05699	57.8
2	2015-02-12	3.03495	20.8	2.06939	7.92	1.96299	7.1206	-1.96326	0.1404	8.14406	3442.87	5.92647	374.83	6.56667	711	4.04393	57.05
2	2015-03-03	3.03879	20.88	1.96991	7.17	1.94765	7.0122	-1.94771	0.1426	8.16277	3507.9	5.96018	387.68	6.65028	773	4.1112	61.02
2	2015-03-06	3.04357	20.98	1.97824	7.23	1.91566	6.7914	-1.91596	0.1472	8.15436	3478.52	5.97681	394.18	6.65028	773	4.08983	59.73
2	2015-03-09	3.04452	21	1.96009	7.1	1.91663	6.798	-1.91664	0.1471	8.17125	3537.75	5.97429	393.19	6.65028	773	4.06954	58.53
2	2015-03-10	3.03927	20.89	1.97824	7.23	1.90197	6.6991	-1.9018	0.1493	8.16639	3520.61	5.96527	389.66	6.65028	773	4.03229	56.39
2	2015-03-13	3.03927	20.89	1.92716	6.87	1.88241	6.5693	-1.88256	0.1522	8.19358	3617.66	5.98295	396.61	6.65028	773	4.00132	54.67
2	2015-03-17	3.02578	20.61	1.96431	7.13	1.89053	6.6229	-1.89048	0.151	8.23141	3757.12	5.98477	397.33	6.61338	745	3.97987	53.51
2	2015-03-18	3.00568	20.2	1.96431	7.13	1.91238	6.7692	-1.91257	0.1477	8.2548	3846.05	5.98808	398.65	6.61338	745	4.02374	55.91
2	2015-03-19	3.05824	21.29	1.95445	7.06	1.88781	6.6049	-1.88783	0.1514	8.25316	3839.74	5.99354	400.83	6.61338	745	3.99692	54.43
2	2015-03-20	3.14888	23.31	2.00821	7.45	1.90439	6.7153	-1.90448	0.1489	8.26682	3892.57	6.00144	404.01	6.57368	716	4.01313	55.32
2	2015-03-23	3.20356	24.62	2.00821	7.45	1.91725	6.8022	-1.91732	0.147	8.28704	3972.06	5.99456	401.24	6.57368	716	4.02392	55.92
2	2015-03-24	3.26576	26.2	2.00553	7.43	1.91398	6.78	-1.91393	0.1475	8.28729	3973.05	5.99767	402.49	6.57368	716	4.00933	55.11
2	2015-03-25	3.36107	28.82	1.99606	7.36	1.91921	6.8156	-1.91937	0.1467	8.27904	3940.41	5.98633	397.95	6.57368	716	4.03389	56.48
2	2015-03-27	3.48247	32.54	1.96851	7.16	1.91209	6.7672	-1.9119	0.1478	8.28695	3971.7	5.98025	395.54	6.53524	689	4.03265	56.41
2	2015-03-30	3.39752	29.89	1.9865	7.29	1.90579	6.7247	-1.90582	0.1487	8.31586	4088.18	5.99106	399.84	6.53524	689	4.03052	56.29
2	2015-03-31	3.3379	28.16	1.99198	7.33	1.89502	6.6527	-1.89512	0.1503	8.30677	4051.2	5.98469	397.3	6.53524	689	4.00933	55.11
2	2015-04-01	3.43334	30.98	2.02155	7.55	1.89792	6.672	-1.89779	0.1499	8.32455	4123.9	5.98776	398.52	6.53524	689	4.0448	57.1
2	2015-04-02	3.33897	28.19	2.02155	7.55	1.90873	6.7445	-1.90852	0.1483	8.32477	4124.78	5.98595	397.8	6.53524	689	4.00642	54.95
2	2015-04-07	3.52959	34.11	2.01624	7.51	1.90235	6.7016	-1.90247	0.1492	8.35703	4260.04	6.00226	404.34	6.53524	689	4.07923	59.1
2	2015-04-08	3.42426	30.7	2.01757	7.52	1.90011	6.6866	-1.89979	0.1496	8.36539	4295.8	6.00305	404.66	6.53524	689	4.01728	55.55
2	2015-04-09	3.3189	27.63	2.00148	7.4	1.88931	6.6148	-1.88915	0.1512	8.35753	4262.14	6.01408	409.15	6.53524	689	4.03548	56.57
2	2015-04-10	3.21366	24.87	1.99198	7.33	1.88457	6.5835	-1.88453	0.1519	8.37665	4344.42	6.02328	412.93	6.53524	689	4.0582	57.87
2	2015-04-13	3.10817	22.38	1.97408	7.2	1.88244	6.5695	-1.88256	0.1522	8.39414	4421.07	6.02497	413.63	6.53524	689	4.05924	57.93
2	2015-04-15	2.94759	19.06	1.981	7.25	1.89179	6.6312	-1.8918	0.1508	8.38492	4380.51	6.02601	414.06	6.53524	689	4.09966	60.32
2	2015-04-16	3.04309	20.97	1.98376	7.27	1.89732	6.668	-1.89712	0.15	8.41484	4513.55	6.01842	410.93	6.56526	710	4.15857	63.98
2	2015-04-20	2.90087	18.19	2.02022	7.54	1.89591	6.6586	-1.89579	0.1502	8.41669	4521.92	6.00849	406.87	6.56456	709.5	4.15025	63.45
2	2015-04-21	2.98669	19.82	2.01624	7.51	1.89568	6.6571	-1.89579	0.1502	8.43797	4619.16	6.01401	409.12	6.56032	706.5	4.12842	62.08
2	2015-04-22	3.08191	21.8	2.01624	7.51	1.89371	6.644	-1.89379	0.1505	8.46375	4739.81	6.01369	408.99	6.56032	706.5	4.13884	62.73
2	2015-04-23	3.07501	21.65	2.03601	7.66	1.90348	6.7092	-1.90314	0.1491	8.46398	4740.89	6.00926	407.18	6.56032	706.5	4.17208	64.85
2	2015-04-24	3.17053	23.82	2.04122	7.7	1.90729	6.7348	-1.90717	0.1485	8.45588	4702.64	6.0123	408.42	6.5582	705	4.17869	65.28
2	2015-04-27	3.16336	23.65	2.02419	7.57	1.91274	6.7716	-1.91257	0.1477	8.47795	4807.59	6.02204	412.42	6.56597	710.5	4.17177	64.83
2	2015-04-28	3.25887	26.02	2.05027	7.77	1.91882	6.8129	-1.91868	0.1468	8.46418	4741.86	6.00704	406.28	6.55962	706	4.16883	64.64
2	2015-04-30	3.25076	25.81	2.05412	7.8	1.94052	6.9624	-1.94072	0.1436	8.46588	4749.89	5.98088	395.79	6.56597	710.5	4.2014	66.78
2	2015-05-04	3.34604	28.39	2.07819	7.99	1.9345	6.9206	-1.93448	0.1445	8.47381	4787.74	5.98348	396.82	6.5582	705	4.19645	66.45
2	2015-05-06	3.4959	32.98	2.07191	7.94	1.95155	7.0396	-1.95122	0.1421	8.42361	4553.33	5.96276	388.68	6.56103	707	4.21612	67.77
2	2015-05-11	3.39047	29.68	2.08318	8.03	1.9354	6.9268	-1.93517	0.1444	8.4533	4690.53	5.99481	401.34	6.58272	722.5	4.173	64.91
2	2015-05-12	3.2884	26.8	2.07944	8	1.94047	6.962	-1.94072	0.1436	8.46536	4747.42	5.98164	396.09	6.59236	729.5	4.2026	66.86
2	2015-05-15	3.18635	24.2	2.07694	7.98	1.96116	7.1076	-1.96113	0.1407	8.4376	4617.47	5.98255	396.45	6.59167	729	4.20185	66.81
2	2015-05-19	3.11795	22.6	2.05156	7.78	1.93443	6.9201	-1.93448	0.1445	8.46194	4731.22	6.00334	404.78	6.56315	708.5	4.1592	64.02
2	2015-05-20	3.15785	23.52	2.0464	7.74	1.92888	6.8818	-1.92895	0.1453	8.46694	4754.92	6.00739	406.42	6.56315	708.5	4.17485	65.03
2	2015-05-21	3.05259	21.17	2.03992	7.69	1.92952	6.8862	-1.92964	0.1452	8.48487	4840.98	6.01095	407.87	6.56315	708.5	4.1978	66.54
2	2015-05-22	2.94759	19.06	2.03992	7.69	1.92103	6.828	-1.92073	0.1465	8.50741	4951.34	6.01063	407.74	6.56315	708.5	4.18006	65.37
2	2015-05-26	2.94233	18.96	2.03078	7.62	1.90892	6.7458	-1.90919	0.1482	8.55621	5198.92	6.00045	403.61	6.58824	726.5	4.1545	63.72
2	2015-05-27	2.85071	17.3	2.02419	7.57	1.91139	6.7625	-1.91122	0.1479	8.55284	5181.43	6.01342	408.88	6.56174	707.5	4.1281	62.06
2	2015-05-28	2.83321	17	2.02551	7.58	1.91545	6.79	-1.91528	0.1473	8.48343	4834.01	6.0084	406.83	6.54031	692.5	4.13645	62.58
2	2015-05-29	2.80699	16.56	2.04252	7.71	1.91849	6.8107	-1.91868	0.1468	8.48484	4840.83	5.99114	399.87	6.5243	681.5	4.18297	65.56
2	2015-06-01	2.90252	18.22	2.03078	7.62	1.91317	6.7745	-1.91325	0.1476	8.53231	5076.18	5.99289	400.57	6.57995	720.5	4.17254	64.88
2	2015-06-02	2.80336	16.5	2.05796	7.83	1.9335	6.9137	-1.93378	0.1446	8.54905	5161.87	5.98255	396.45	6.57995	720.5	4.1819	65.49
2	2015-06-04	2.89037	18	2.05027	7.77	1.94147	6.969	-1.94142	0.1435	8.55283	5181.42	5.97292	392.65	6.57995	720.5	4.12762	62.03
2	2015-06-09	2.89037	18	2.07065	7.93	1.94622	7.0022	-1.94631	0.1428	8.57875	5317.46	5.9503	383.87	6.57995	720.5	4.17254	64.88
2	2015-06-11	2.83262	16.99	2.06179	7.86	1.94411	6.9874	-1.94421	0.1431	8.5767	5306.59	5.97381	393	6.57995	720.5	4.17608	65.11
2	2015-06-12	2.88312	17.87	2.07443	7.96	1.94541	6.9965	-1.94561	0.1429	8.58207	5335.12	5.96456	389.38	6.57995	720.5	4.15685	63.87
2	2015-06-15	2.84607	17.22	2.06306	7.87	1.94675	7.0059	-1.94701	0.1427	8.56048	5221.17	5.94809	383.02	6.59919	734.5	4.13693	62.61
2	2015-06-16	2.87469	17.72	2.04898	7.76	1.94358	6.9837	-1.94351	0.1432	8.53007	5064.82	5.95452	385.49	6.59919	734.5	4.15418	63.7
2	2015-06-17	2.86049	17.47	2.05796	7.83	1.95166	7.0404	-1.95193	0.142	8.54458	5138.83	5.94997	383.74	6.59919	734.5	4.15685	63.87
2	2015-06-18	2.89977	18.17	2.0554	7.81	1.95333	7.0521	-1.95334	0.1418	8.50321	4930.55	5.95122	384.22	6.59919	734.5	4.16294	64.26
2	2015-06-19	2.79423	16.35	2.05027	7.77	1.95299	7.0497	-1.95263	0.1419	8.44183	4637.05	5.95477	385.59	6.57925	720	4.14345	63.02
2	2015-06-25	2.74019	15.49	2.07065	7.93	1.93979	6.9573	-1.94003	0.1437	8.4567	4706.52	5.9824	396.39	6.52209	680	4.1463	63.2
2	2015-06-26	2.63906	14	2.06306	7.87	1.93629	6.933	-1.93655	0.1442	8.37475	4336.19	5.98356	396.85	6.52209	680	4.14725	63.26
2	2015-06-29	2.72654	15.28	2.03862	7.68	1.94249	6.9761	-1.94281	0.1433	8.34083	4191.55	5.95628	386.17	6.52209	680	4.1273	62.01
2	2015-07-31	2.7213	15.2	2.10413	8.2	1.92033	6.8232	-1.92005	0.1466	8.24714	3816.7	5.98235	396.37	6.493	660.5	3.95527	52.21
2	2015-08-04	2.80093	16.46	2.109	8.24	1.91061	6.7572	-1.91054	0.148	8.281	3948.16	5.98833	398.75	6.493	660.5	3.91182	49.99
2	2015-09-14	2.90471	18.26	2.1471	8.56	1.9753	7.2088	-1.97544	0.1387	8.09594	3281.13	5.86825	353.63	6.36647	582	3.83665	46.37
2	2015-12-02	2.70805	15	2.17361	8.79	1.91579	6.7923	-1.91596	0.1472	8.222	3721.95	5.95109	384.17	6.35957	578	3.74927	42.49
2	2015-12-17	2.63906	14	2.12585	8.38	1.94862	7.019	-1.94841	0.1425	8.23108	3755.89	5.89962	364.9	6.40605	605.5	3.61254	37.06
2	2016-01-25	2.48491	12	1.80993	6.11	1.96542	7.1379	-1.9654	0.1401	8.04843	3128.89	5.81791	336.27	6.4151	611	3.41773	30.5
2	2016-01-26	2.78932	16.27	1.84055	6.3	1.96798	7.1562	-1.96826	0.1397	7.98634	2940.51	5.82659	339.2	6.4151	611	3.45947	31.8
2	2016-02-25	2.69124	14.75	1.64673	5.19	1.97439	7.2022	-1.97472	0.1388	7.97891	2918.75	5.78855	326.54	6.33594	564.5	3.5636	35.29
2	2016-02-29	2.77009	15.96	1.63315	5.12	1.96376	7.1261	-1.96397	0.1403	7.96467	2877.47	5.8109	333.92	6.33594	564.5	3.58269	35.97
2	2016-03-02	2.66445	14.36	1.62531	5.08	1.96285	7.1196	-1.96255	0.1405	8.02333	3051.33	5.83179	340.97	6.33594	564.5	3.60902	36.93
2	2016-03-09	2.58776	13.3	1.64673	5.19	1.96957	7.1676	-1.96969	0.1395	8.03005	3071.91	5.82641	339.14	6.33594	564.5	3.71528	41.07
2	2016-03-11	2.66931	14.43	1.6312	5.11	1.98001	7.2428	-1.97978	0.1381	8.01244	3018.28	5.83548	342.23	6.33594	564.5	3.69858	40.39
2	2016-03-29	2.79728	16.4	1.58719	4.89	1.99422	7.3465	-1.99437	0.1361	8.05052	3135.41	5.81946	336.79	6.37332	586	3.66714	39.14
2	2016-03-30	2.76064	15.81	1.62137	5.06	1.99199	7.3301	-1.99216	0.1364	8.07598	3216.28	5.83241	341.18	6.37332	586	3.67021	39.26
2	2016-03-31	2.65535	14.23	1.66959	5.31	1.9932	7.339	-1.9929	0.1363	8.07654	3218.09	5.82168	337.54	6.37332	586	3.67883	39.6
2	2016-04-01	2.66096	14.31	1.66582	5.29	1.99848	7.3778	-1.99878	0.1355	8.07772	3221.89	5.80859	333.15	6.37332	586	3.65506	38.67
2	2016-04-06	2.56418	12.99	1.6864	5.4	1.9998	7.3876	-1.99952	0.1354	8.08872	3257.53	5.80106	330.65	6.37332	586	3.68487	39.84
2	2016-04-07	2.60639	13.55	1.68269	5.38	1.99509	7.3529	-1.9951	0.136	8.07381	3209.29	5.79332	328.1	6.37332	586	3.67453	39.43
2	2016-04-08	2.65535	14.23	1.70838	5.52	1.99769	7.372	-1.99805	0.1356	8.06644	3185.73	5.80471	331.86	6.37332	586	3.73624	41.94
2	2016-04-11	2.60121	13.48	1.73695	5.68	1.99728	7.369	-1.99731	0.1357	8.08027	3230.1	5.80775	332.87	6.37332	586	3.75724	42.83
2	2016-04-13	2.60195	13.49	1.72988	5.64	1.98838	7.3037	-1.9885	0.1369	8.08991	3261.38	5.83791	343.06	6.37332	586	3.78827	44.18
2	2016-04-14	2.69124	14.75	1.74222	5.71	1.9885	7.3046	-1.9885	0.1369	8.09433	3275.83	5.84061	343.99	6.37332	586	3.78055	43.84
2	2016-04-18	2.67965	14.58	1.7174	5.57	1.99143	7.326	-1.99143	0.1365	8.07976	3228.45	5.84122	344.2	6.43053	620.5	3.7591	42.91
2	2016-04-19	2.63333	13.92	1.73519	5.67	1.99267	7.3351	-1.9929	0.1363	8.0828	3238.3	5.85576	349.24	6.4552	636	3.78487	44.03
2	2016-04-20	2.57261	13.1	1.73166	5.65	1.98924	7.31	-1.98924	0.1368	8.06496	3181.03	5.86007	350.75	6.46537	642.5	3.82428	45.8
2	2016-04-21	2.47486	11.88	1.76644	5.85	1.99017	7.3168	-1.98997	0.1367	8.05852	3160.6	5.85676	349.59	6.49224	660	3.79616	44.53
2	2016-04-28	2.3979	11	1.86253	6.44	1.99499	7.3521	-1.9951	0.136	8.05851	3160.58	5.85479	348.9	6.40935	607.5	3.87411	48.14
2	2016-04-29	2.4757	11.89	1.83737	6.28	2.00373	7.4167	-2.00396	0.1348	8.0573	3156.75	5.83329	341.48	6.43855	625.5	3.87391	48.13
2	2016-05-03	2.56187	12.96	1.80665	6.09	2.01004	7.4636	-2.00992	0.134	8.07513	3213.54	5.8158	335.56	6.41264	609.5	3.806	44.97
2	2016-05-04	2.65535	14.23	1.82938	6.23	2.00962	7.4605	-2.00992	0.134	8.07386	3209.46	5.80453	331.8	6.44254	628	3.79818	44.62
2	2016-05-09	2.77509	16.04	1.75786	5.8	2.00394	7.4182	-2.00396	0.1348	8.02801	3065.62	5.8088	333.22	6.44731	631	3.77574	43.63
2	2016-05-10	2.78501	16.2	1.79176	6	2.00318	7.4126	-2.00322	0.1349	8.02914	3069.11	5.81783	336.24	6.40523	605	3.81815	45.52
2	2016-05-11	2.67965	14.58	1.80993	6.11	2.00375	7.4168	-2.00396	0.1348	8.0336	3082.81	5.81335	334.74	6.41673	612	3.86283	47.6
2	2016-05-12	2.66166	14.32	1.77495	5.9	2.00338	7.4141	-2.00322	0.1349	8.03597	3090.14	5.80847	333.11	6.43535	623.5	3.87287	48.08
2	2016-05-13	2.74727	15.6	1.78339	5.95	1.99955	7.3857	-1.99952	0.1354	8.03104	3074.94	5.81317	334.68	6.42972	620	3.86765	47.83
2	2016-05-16	2.77321	16.01	1.82455	6.2	1.999	7.3817	-1.99878	0.1355	8.03764	3095.31	5.81332	334.73	6.42972	620	3.89121	48.97
2	2016-05-18	2.70805	15	1.81645	6.15	1.9926	7.3346	-1.9929	0.1363	8.02879	3068.04	5.8218	337.58	6.42162	615	3.89039	48.93
2	2016-05-19	2.75047	15.65	1.80665	6.09	1.9926	7.3346	-1.9929	0.1363	8.02699	3062.5	5.81087	333.91	6.42162	615	3.88794	48.81
2	2016-05-23	2.75047	15.65	1.76302	5.83	1.99535	7.3548	-1.9951	0.136	8.03503	3087.22	5.81916	336.69	6.47543	649	3.87847	48.35
2	2016-05-24	2.67415	14.5	1.77326	5.89	1.9886	7.3053	-1.9885	0.1369	8.02733	3063.56	5.84099	344.12	6.47543	649	3.88383	48.61
2	2016-05-25	2.74084	15.5	1.78507	5.96	1.98938	7.311	-1.98924	0.1368	8.02592	3059.23	5.85381	348.56	6.44254	628	3.90681	49.74
2	2016-05-27	2.78501	16.2	1.81482	6.14	1.9872	7.2951	-1.98704	0.1371	8.02699	3062.5	5.8569	349.64	6.50728	670	3.89833	49.32
2	2016-05-31	2.67965	14.58	1.82455	6.2	1.99172	7.3281	-1.99143	0.1365	8.06135	3169.56	5.85062	347.45	6.43695	624.5	3.9058	49.69
2	2016-06-01	2.67965	14.58	1.80336	6.07	1.99563	7.3568	-1.99584	0.1359	8.0585	3160.55	5.84099	344.12	6.43695	624.5	3.90641	49.72
2	2016-06-02	2.68512	14.66	1.81156	6.12	1.99365	7.3423	-1.99363	0.1362	8.06057	3167.1	5.84166	344.35	6.43695	624.5	3.91282	50.04
2	2016-06-03	2.68512	14.66	1.7984	6.04	2.00986	7.4623	-2.00992	0.134	8.06757	3189.33	5.83273	341.29	6.43695	624.5	3.9048	49.64
2	2016-06-06	2.57946	13.19	1.84055	6.3	2.00859	7.4528	-2.00842	0.1342	8.06426	3178.79	5.83601	342.41	6.43695	624.5	3.92296	50.55
2	2016-06-07	2.47401	11.87	1.82616	6.21	2.01008	7.4639	-2.00992	0.134	8.06371	3177.05	5.84719	346.26	6.43695	624.5	3.94042	51.44
2	2016-06-08	2.37398	10.74	1.82455	6.2	2.01187	7.4773	-2.01216	0.1337	8.05959	3163.99	5.84227	344.56	6.43695	624.5	3.961	52.51
2	2016-06-13	2.49072	12.07	1.78339	5.95	2.0064	7.4365	-2.00619	0.1345	8.02824	3066.34	5.78935	326.8	6.43695	624.5	3.919	50.35
2	2016-06-14	2.56341	12.98	1.78339	5.95	2.00057	7.3933	-2.00026	0.1353	8.03138	3075.98	5.76998	320.53	6.43695	624.5	3.90862	49.83
2	2016-06-15	2.56495	13	1.79176	6	2.00294	7.4108	-2.00322	0.1349	8.04442	3116.37	5.7796	323.63	6.43695	624.5	3.89121	48.97
2	2016-06-16	2.55412	12.86	1.75786	5.8	2.00149	7.4001	-2.00174	0.1351	8.03744	3094.67	5.77234	321.29	6.43695	624.5	3.85418	47.19
2	2016-06-17	2.5416	12.7	1.75094	5.76	2.0055	7.4298	-2.00545	0.1346	8.04249	3110.36	5.78622	325.78	6.48844	657.5	3.89528	49.17
2	2016-06-20	2.463	11.74	1.78171	5.94	2.00705	7.4413	-2.00693	0.1344	8.04324	3112.67	5.82207	337.67	6.48844	657.5	3.92494	50.65
2	2016-06-21	2.43973	11.47	1.72988	5.64	2.00263	7.4085	-2.00248	0.135	8.04119	3106.32	5.82906	340.04	6.48844	657.5	3.92435	50.62
2	2016-06-22	2.3979	11	1.7544	5.78	2.00561	7.4306	-2.00545	0.1346	8.05005	3133.96	5.83282	341.32	6.48844	657.5	3.90962	49.88
2	2016-06-23	2.33795	10.36	1.74572	5.73	2.01364	7.4905	-2.01365	0.1335	8.04473	3117.32	5.84742	346.34	6.48844	657.5	3.93006	50.91
2	2016-06-24	2.23216	9.32	1.61741	5.04	1.99625	7.3614	-1.99657	0.1358	8.03176	3077.16	5.77449	321.98	6.48844	657.5	3.87971	48.41
2	2016-06-27	2.2439	9.43	1.57898	4.85	1.99229	7.3323	-1.99216	0.1364	8.04576	3120.54	5.73253	308.75	6.48844	657.5	3.85355	47.16
2	2016-06-28	2.15176	8.6	1.56444	4.78	1.99567	7.3571	-1.99584	0.1359	8.05083	3136.4	5.75795	316.7	6.48844	657.5	3.88321	48.58
2	2016-06-29	2.20827	9.1	1.52823	4.61	1.99923	7.3834	-1.99952	0.1354	8.0556	3151.39	5.7884	326.49	6.48844	657.5	3.92415	50.61
2	2016-11-21	2.3155	10.13	1.71199	5.54	1.99153	7.3267	-1.99216	0.1364	8.14355	3441.11	5.82962	340.23	7.38926	1618.5	3.88978	48.9
2	2016-11-23	2.36274	10.62	1.69194	5.43	1.98845	7.3042	-1.9885	0.1369	8.15327	3474.73	5.83121	340.77	7.47506	1763.5	3.8908	48.95
2	2016-11-28	2.42745	11.33	1.56653	4.79	1.99243	7.3333	-1.99216	0.1364	8.17049	3535.08	5.82845	339.83	7.37494	1595.5	3.87619	48.24
2	2016-11-29	2.52172	12.45	1.53039	4.62	1.99394	7.3444	-1.99437	0.1361	8.17865	3564.04	5.83174	340.95	7.46078	1738.5	3.83687	46.38
2	2016-11-30	2.6152	13.67	1.53256	4.63	1.98675	7.2918	-1.98704	0.1371	8.17132	3538	5.83478	341.99	7.46078	1738.5	3.92138	50.47
2	2016-12-01	2.61958	13.73	1.5063	4.51	1.99367	7.3424	-1.99363	0.1362	8.17893	3565.04	5.83147	340.86	7.46078	1738.5	3.98787	53.94
2	2016-12-02	2.70805	15	1.47018	4.35	1.99465	7.3496	-1.99437	0.1361	8.16876	3528.95	5.82706	339.36	7.46078	1738.5	3.99747	54.46
2	2016-12-06	2.5337	12.6	1.51513	4.55	1.99825	7.3761	-1.99805	0.1356	8.14878	3459.15	5.8423	344.57	7.46078	1738.5	3.98769	53.93
2	2016-12-09	2.42037	11.25	1.50851	4.52	1.9873	7.2958	-1.98704	0.1371	8.15872	3493.7	5.87319	355.38	7.46078	1738.5	3.99508	54.33
2	2016-12-13	2.41591	11.2	1.57898	4.85	1.99259	7.3345	-1.9929	0.1363	8.13301	3405.04	5.87914	357.5	7.46078	1738.5	4.02034	55.72
2	2016-12-14	2.38693	10.88	1.62531	5.08	1.98451	7.2755	-1.98486	0.1374	8.12532	3378.95	5.87414	355.72	7.46078	1738.5	3.98713	53.9
2	2016-12-27	2.68171	14.61	1.85317	6.38	1.98378	7.2702	-1.9834	0.1376	8.10663	3316.39	5.88744	360.48	7.334	1531.5	4.02696	56.09
2	2016-12-29	2.62322	13.78	1.85786	6.41	1.98748	7.2971	-1.98704	0.1371	8.101	3297.76	5.88683	360.26	7.33954	1540	4.02785	56.14
2	2016-12-30	2.65816	14.27	1.88858	6.61	1.98834	7.3034	-1.9885	0.1369	8.10473	3310.08	5.89004	361.42	7.35883	1570	4.03989	56.82
2	2017-01-03	2.72589	15.27	1.70111	5.48	1.9801	7.2435	-1.97978	0.1381	8.11439	3342.23	5.90184	365.71	7.3843	1610.5	4.01584	55.47
2	2017-01-04	2.7682	15.93	1.75267	5.77	1.98435	7.2743	-1.98413	0.1375	8.12217	3368.31	5.90061	365.26	7.33073	1526.5	4.03353	56.46
2	2017-01-05	2.8088	16.59	1.67523	5.34	1.98901	7.3083	-1.98924	0.1368	8.12201	3367.79	5.90165	365.64	7.36106	1573.5	4.04112	56.89
2	2017-01-06	2.83791	17.08	1.62728	5.09	1.98645	7.2896	-1.98632	0.1372	8.11602	3347.67	5.90113	365.45	7.36201	1575	4.0448	57.1
2	2017-01-11	2.90471	18.26	1.7156	5.56	1.99358	7.3418	-1.99363	0.1362	8.11208	3334.5	5.89962	364.9	7.36613	1581.5	4.00915	55.1
2	2017-01-17	2.80457	16.52	1.61542	5.03	1.99384	7.3437	-1.99437	0.1361	8.10963	3326.36	5.8928	362.42	7.39018	1620	4.01584	55.47
2	2017-01-18	2.89481	18.08	1.58309	4.87	1.98378	7.2702	-1.9834	0.1376	8.11354	3339.37	5.8946	363.07	7.39695	1631	3.9875	53.92
2	2017-01-19	2.87976	17.81	1.65441	5.23	1.99163	7.3275	-1.99143	0.1365	8.11051	3329.29	5.89399	362.85	7.3473	1552	3.99194	54.16
2	2017-01-23	2.88424	17.89	1.67896	5.36	1.99854	7.3783	-1.99878	0.1355	8.12091	3364.08	5.88891	361.01	7.32449	1517	4.01151	55.23
2	2017-01-24	2.87017	17.64	1.63315	5.12	1.99611	7.3604	-1.99657	0.1358	8.12102	3364.45	5.89142	361.92	7.32449	1517	4.0153	55.44
2	2017-01-25	2.87751	17.77	1.61144	5.01	2.00128	7.3985	-2.001	0.1352	8.12442	3375.9	5.90424	366.59	7.32449	1517	4.00879	55.08
2	2017-02-07	2.72785	15.3	1.65058	5.21	1.99531	7.3545	-1.99584	0.1359	8.12139	3365.68	5.89369	362.74	7.41035	1653	4.00824	55.05
2	2017-02-10	2.59077	13.34	1.64094	5.16	1.99053	7.3194	-1.9907	0.1366	8.13549	3413.49	5.90642	367.39	7.41035	1653	4.03777	56.7
2	2017-02-13	2.61301	13.64	1.59737	4.94	1.98691	7.293	-1.98704	0.1371	8.14214	3436.28	5.91385	370.13	7.41035	1653	4.018	55.59
2	2017-02-15	2.72458	15.25	1.6312	5.11	1.98568	7.284	-1.98559	0.1373	8.1379	3421.71	5.91747	371.47	7.41035	1653	4.02088	55.75
2	2017-02-16	2.7213	15.2	1.60543	4.98	1.98995	7.3152	-1.98997	0.1367	8.1435	3440.93	5.91377	370.1	7.41035	1653	4.01908	55.65
2	2017-02-21	2.69867	14.86	1.62728	5.09	1.98151	7.2537	-1.98123	0.1379	8.1556	3482.82	5.92265	373.4	7.30687	1490.5	4.03707	56.66
2	2017-02-22	2.65816	14.27	1.6312	5.11	1.98241	7.2602	-1.98195	0.1378	8.15759	3489.76	5.9226	373.38	7.30687	1490.5	4.02249	55.84
2	2017-02-27	2.68785	14.7	1.65632	5.24	1.98432	7.2741	-1.98413	0.1375	8.14503	3446.22	5.9122	369.52	7.30687	1490.5	4.0241	55.93
2	2017-02-28	2.68307	14.63	1.66393	5.28	1.98293	7.264	-1.9834	0.1376	8.14694	3452.81	5.91415	370.24	7.37149	1590	4.018	55.59
2	2017-03-06	2.70938	15.02	1.71019	5.53	1.98766	7.2984	-1.98777	0.137	8.14511	3446.48	5.9223	373.27	7.37149	1590	4.02553	56.01
2	2017-03-07	2.71403	15.09	1.6901	5.42	1.98698	7.2935	-1.98704	0.1371	8.14728	3453.96	5.91962	372.27	7.37149	1590	4.02392	55.92
2	2017-03-08	2.70738	14.99	1.66393	5.28	1.98611	7.2871	-1.98559	0.1373	8.14576	3448.73	5.92045	372.58	7.37149	1590	3.97237	53.11
2	2017-03-09	2.71271	15.07	1.64287	5.17	1.98926	7.3101	-1.98924	0.1368	8.13942	3426.94	5.92128	372.89	7.37149	1590	3.95489	52.19
2	2017-03-14	2.69665	14.83	1.639	5.15	1.99234	7.3327	-1.9929	0.1363	8.14807	3456.69	5.92281	373.46	7.37149	1590	3.93026	50.92
2	2017-03-15	2.61154	13.62	1.65632	5.24	2.00453	7.4226	-2.00396	0.1348	8.15008	3463.64	5.92719	375.1	7.15188	1276.5	3.94758	51.81
2	2017-03-16	2.70672	14.98	1.64673	5.19	2.00504	7.4264	-2.00545	0.1346	8.15522	3481.51	5.93418	377.73	7.15188	1276.5	3.94623	51.74
2	2017-03-17	2.74148	15.51	1.64481	5.18	2.00321	7.4128	-2.00322	0.1349	8.14491	3445.81	5.93574	378.32	7.15188	1276.5	3.94662	51.76
2	2017-03-24	2.74406	15.55	1.5707	4.81	2.00602	7.4337	-2.00619	0.1345	8.15754	3489.6	5.93094	376.51	7.15188	1276.5	3.9279	50.8
2	2017-03-27	2.74919	15.63	1.54116	4.67	2.01049	7.467	-2.01066	0.1339	8.15422	3478.04	5.92695	375.01	7.17625	1308	3.92691	50.75
2	2017-03-28	2.75493	15.72	1.56444	4.78	2.0068	7.4395	-2.00693	0.1344	8.15186	3469.81	5.93304	377.3	7.20266	1343	3.93828	51.33
2	2017-03-29	2.74342	15.54	1.56862	4.8	2.00396	7.4184	-2.00396	0.1348	8.15052	3465.19	5.9363	378.53	7.20266	1343	3.95929	52.42
2	2017-03-30	2.74342	15.54	1.60141	4.96	1.9953	7.3544	-1.9951	0.136	8.14228	3436.76	5.94138	380.46	7.24172	1396.5	3.96954	52.96
2	2017-04-05	2.73046	15.34	1.58104	4.86	1.995	7.3522	-1.99437	0.1361	8.16163	3503.89	5.94041	380.09	7.24172	1396.5	3.99563	54.36
2	2017-04-06	2.72916	15.32	1.62924	5.1	1.99365	7.3423	-1.99363	0.1362	8.16452	3514.05	5.9422	380.77	7.24172	1396.5	4.00533	54.89
2	2017-04-07	2.7389	15.47	1.59534	4.93	1.9889	7.3075	-1.98924	0.1368	8.16549	3517.46	5.94348	381.26	7.24172	1396.5	4.01169	55.24
2	2017-04-10	2.73112	15.35	1.57485	4.83	1.9899	7.3148	-1.98997	0.1367	8.16199	3505.14	5.94346	381.25	7.24172	1396.5	4.02499	55.98
2	2017-04-11	2.71602	15.12	1.59127	4.91	1.9889	7.3075	-1.98924	0.1368	8.16546	3517.33	5.94327	381.18	7.24172	1396.5	4.02945	56.23
2	2017-04-12	2.70872	15.01	1.60543	4.98	1.99477	7.3505	-1.99437	0.1361	8.16321	3509.44	5.94516	381.9	7.24172	1396.5	4.02285	55.86
2	2017-04-13	2.74342	15.54	1.60744	4.99	1.98965	7.313	-1.98924	0.1368	8.16467	3514.57	5.9417	380.58	7.24172	1396.5	4.02339	55.89
2	2017-04-18	2.77009	15.96	1.58924	4.9	1.99944	7.3849	-1.99952	0.1354	8.14982	3462.74	5.93052	376.35	7.24172	1396.5	4.00533	54.89
2	2017-04-19	2.67965	14.58	1.58309	4.87	1.99846	7.3777	-1.99805	0.1356	8.14493	3445.88	5.93288	377.24	7.13449	1254.5	3.96897	52.93
2	2017-04-20	2.66931	14.43	1.56653	4.79	1.99825	7.3761	-1.99805	0.1356	8.14947	3461.55	5.93505	378.06	7.12206	1239	3.9701	52.99
2	2017-04-21	2.64759	14.12	1.52823	4.61	1.99975	7.3872	-2.00026	0.1353	8.15098	3466.79	5.93521	378.12	7.14638	1269.5	3.95047	51.96
2	2017-04-24	2.7027	14.92	1.5433	4.68	2.0125	7.482	-2.01291	0.1336	8.14068	3431.26	5.95607	386.09	7.12166	1238.5	3.94352	51.6
2	2017-04-25	2.67139	14.46	1.51293	4.54	2.01786	7.5222	-2.01741	0.133	8.14351	3440.97	5.95819	386.91	7.11964	1236	3.95316	52.1
2	2017-04-26	2.63834	13.99	1.53687	4.65	2.01695	7.5154	-2.01665	0.1331	8.14473	3445.18	5.96289	388.73	7.11802	1234	3.94778	51.82
2	2017-04-27	2.63977	14.01	1.52388	4.59	2.01492	7.5001	-2.01515	0.1333	8.14518	3446.72	5.96046	387.79	7.14204	1264	3.94042	51.44
2	2017-04-28	2.67828	14.56	1.52823	4.61	2.01648	7.5118	-2.01665	0.1331	8.14315	3439.75	5.95866	387.09	7.14835	1272	3.94604	51.73
2	2017-05-02	2.6926	14.77	1.49962	4.48	2.01986	7.5373	-2.02042	0.1326	8.13932	3426.58	5.96494	389.53	7.14835	1272	3.92118	50.46
2	2017-05-03	2.73177	15.36	1.49065	4.44	2.01621	7.5098	-2.01665	0.1331	8.13539	3413.13	5.96453	389.37	7.08716	1196.5	3.9277	50.79
2	2017-05-04	2.65395	14.21	1.51513	4.55	2.02487	7.5751	-2.02495	0.132	8.13282	3404.39	5.97121	391.98	7.09838	1210	3.87909	48.38
2	2017-05-05	2.64617	14.1	1.53039	4.62	2.02704	7.5916	-2.02647	0.1318	8.12639	3382.55	5.97772	394.54	7.10743	1221	3.89386	49.1
2	2017-05-08	2.66096	14.31	1.49515	4.46	2.02054	7.5424	-2.02042	0.1326	8.11934	3358.81	5.97645	394.04	7.1111	1225.5	3.89874	49.34
2	2017-05-10	2.68785	14.7	1.50185	4.49	2.01522	7.5024	-2.01515	0.1333	8.11304	3337.7	5.98255	396.45	7.17012	1300	3.91641	50.22
2	2017-05-12	2.66862	14.42	1.50408	4.5	2.02045	7.5417	-2.02042	0.1326	8.12722	3385.38	5.98048	395.63	7.15696	1283	3.92868	50.84
2	2017-05-15	2.7389	15.47	1.4884	4.43	2.02355	7.5651	-2.02344	0.1322	8.13129	3399.19	5.98134	395.97	7.11883	1235	3.94778	51.82
2	2017-05-17	2.66653	14.39	1.53039	4.62	2.03852	7.6792	-2.03868	0.1302	8.13446	3409.97	5.96907	391.14	7.05618	1160	3.95527	52.21
2	2017-05-22	2.8559	17.39	1.59939	4.95	2.04622	7.7386	-2.04562	0.1293	8.13483	3411.24	5.96907	391.14	7.00397	1101	3.98657	53.87
2	2017-05-23	2.93916	18.9	1.56862	4.8	2.04192	7.7054	-2.04176	0.1298	8.13862	3424.19	5.97131	392.02	7.02909	1129	3.99176	54.15
2	2017-05-25	2.72851	15.31	1.61542	5.03	2.04122	7.7	-2.04176	0.1298	8.15641	3485.66	5.97162	392.14	7.04752	1150	3.9408	51.46
2	2017-05-26	2.67553	14.52	1.65441	5.23	2.03687	7.6666	-2.03638	0.1305	8.15491	3480.43	5.9696	391.35	7.04752	1150	3.95412	52.15
2	2017-06-01	2.61447	13.66	1.63315	5.12	2.03255	7.6335	-2.03256	0.131	8.15987	3497.74	5.97039	391.66	7.04752	1150	3.92454	50.63
2	2017-06-02	2.63476	13.94	1.65058	5.21	2.03926	7.6849	-2.03945	0.1301	8.15666	3486.51	5.97266	392.55	7.04752	1150	3.91102	49.95
2	2017-06-05	2.64404	14.07	1.6525	5.22	2.03569	7.6575	-2.03638	0.1305	8.15155	3468.75	5.97136	392.04	7.04752	1150	3.90137	49.47
2	2017-06-06	2.61885	13.72	1.61343	5.02	2.03646	7.6634	-2.03638	0.1305	8.15848	3492.88	5.96461	389.4	7.04752	1150	3.91442	50.12
2	2017-06-07	2.60269	13.5	1.59534	4.93	2.03469	7.6499	-2.03409	0.1308	8.17015	3533.87	5.96404	389.18	7.04752	1150	3.87245	48.06
2	2017-06-08	2.65816	14.27	1.62924	5.1	2.03154	7.6258	-2.03179	0.1311	8.17779	3560.98	5.96396	389.15	7.04752	1150	3.86828	47.86
2	2017-06-09	2.59451	13.39	1.62728	5.09	2.02956	7.6107	-2.02951	0.1314	8.18205	3576.17	5.96715	390.39	7.04752	1150	3.87432	48.15
2	2017-06-12	2.60269	13.5	1.60342	4.97	2.03026	7.6161	-2.03027	0.1313	8.18155	3574.39	5.95744	386.62	7.04752	1150	3.87722	48.29
2	2017-06-13	2.6152	13.67	1.62137	5.06	2.03105	7.6221	-2.03103	0.1312	8.18375	3582.27	5.96294	388.75	7.04752	1150	3.88609	48.72
2	2017-06-14	2.60121	13.48	1.60744	4.99	2.03063	7.6189	-2.03027	0.1313	8.17055	3535.3	5.95992	387.58	7.04752	1150	3.85015	47
2	2017-06-15	2.60046	13.47	1.61144	5.01	2.02648	7.5873	-2.02647	0.1318	8.16871	3528.79	5.95597	386.05	6.97073	1065	3.84844	46.92
2	2017-06-16	2.55257	12.84	1.59331	4.92	2.03155	7.6259	-2.03179	0.1311	8.16586	3518.76	5.96255	388.6	6.96177	1055.5	3.85799	47.37
2	2017-06-19	2.53607	12.63	1.60342	4.97	2.02854	7.603	-2.02799	0.1316	8.17574	3553.67	5.97111	391.94	6.95464	1048	3.84823	46.91
2	2017-06-20	2.57185	13.09	1.60944	5	2.02867	7.604	-2.02875	0.1315	8.17371	3546.49	5.96412	389.21	6.94264	1035.5	3.82908	46.02
2	2017-06-21	2.5549	12.87	1.59534	4.93	2.03172	7.6272	-2.03179	0.1311	8.18534	3587.95	5.96229	388.5	6.94264	1035.5	3.80265	44.82
2	2017-06-23	2.63906	14	1.59331	4.92	2.03508	7.6529	-2.03562	0.1306	8.19502	3622.88	5.96003	387.62	6.98054	1075.5	3.81859	45.54
2	2017-06-26	2.69192	14.76	1.57485	4.83	2.03463	7.6494	-2.03485	0.1307	8.20743	3668.09	5.96371	389.05	6.98054	1075.5	3.82494	45.83
2	2017-06-28	2.75302	15.69	1.60744	4.99	2.04599	7.7368	-2.04562	0.1293	8.20143	3646.17	5.95537	385.82	6.92658	1019	3.85672	47.31
2	2017-06-29	2.64759	14.12	1.63315	5.12	2.04957	7.7646	-2.04949	0.1288	8.20763	3668.83	5.94191	380.66	6.92658	1019	3.85904	47.42
2	2017-07-12	2.48823	12.04	1.71019	5.53	2.0472	7.7462	-2.04717	0.1291	8.2049	3658.82	5.95298	384.9	6.92658	1019	3.86577	47.74
2	2017-07-19	2.5329	12.59	1.69194	5.43	2.05093	7.7751	-2.05105	0.1286	8.2241	3729.75	5.95464	385.54	7.14913	1273	3.906	49.7
2	2017-08-09	2.49238	12.09	1.68825	5.41	2.06025	7.8479	-2.05964	0.1275	8.22444	3731.04	5.93975	379.84	7.19293	1330	3.96462	52.7
2	2017-08-10	2.5337	12.6	1.68825	5.41	2.05737	7.8254	-2.05729	0.1278	8.22038	3715.92	5.92972	376.05	7.19293	1330	3.94932	51.9
2	2017-08-16	2.50797	12.28	1.76302	5.83	2.06355	7.8739	-2.06357	0.127	8.21647	3701.42	5.93777	379.09	7.15422	1279.5	3.91741	50.27
2	2017-10-11	2.63117	13.89	2.00283	7.41	2.0561	7.8154	-2.05573	0.128	8.26942	3902.69	5.96653	390.15	6.90776	1000	4.042	56.94
2	2017-10-13	2.64617	14.1	1.9947	7.35	2.05143	7.779	-2.05183	0.1285	8.2741	3921	5.96978	391.42	6.9378	1030.5	4.04603	57.17
2	2017-10-30	2.59002	13.33	1.9713	7.18	2.04691	7.7439	-2.04717	0.1291	8.29648	4009.72	5.97612	393.91	7.01437	1112.5	4.10923	60.9
2	2017-11-16	2.60712	13.56	2.0189	7.53	2.05469	7.8044	-2.05494	0.1281	8.31996	4105.01	5.95306	384.93	7.11721	1233	4.11676	61.36
2	2017-12-22	2.58022	13.2	2.10291	8.19	2.0541	7.7998	-2.05338	0.1283	8.30761	4054.6	5.96686	390.28	7.18273	1316.5	4.17823	65.25
2	2017-12-29	2.558	12.91	2.10169	8.18	2.05498	7.8067	-2.05494	0.1281	8.30173	4030.85	5.96404	389.18	7.17511	1306.5	4.20275	66.87
2	2018-01-10	2.53528	12.62	2.0656	7.89	2.05095	7.7753	-2.05105	0.1286	8.3447	4207.81	5.98796	398.6	7.17012	1300	4.237	69.2
2	2018-01-11	2.56418	12.99	2.05668	7.82	2.05616	7.8159	-2.05573	0.128	8.34417	4205.59	5.98457	397.25	7.17012	1300	4.23787	69.26
2	2018-01-12	2.63189	13.9	2.06179	7.86	2.06357	7.874	-2.06357	0.127	8.34877	4225	5.98768	398.49	7.17012	1300	4.24664	69.87
2	2018-01-25	2.5416	12.7	2.22354	9.24	2.05915	7.8393	-2.05885	0.1276	8.38139	4365.08	5.98786	398.56	7.17587	1307.5	4.25448	70.42
2	2018-01-26	2.55723	12.9	2.20717	9.09	2.06054	7.8502	-2.06042	0.1274	8.3851	4381.3	5.99289	400.57	7.17587	1307.5	4.2559	70.52
2	2018-01-30	2.5416	12.7	2.1838	8.88	2.05962	7.843	-2.05964	0.1275	8.35611	4256.1	5.98172	396.12	7.32053	1511	4.2344	69.02
2	2018-01-31	2.5416	12.7	2.22786	9.28	2.05558	7.8114	-2.05573	0.128	8.36075	4275.9	5.98005	395.46	7.31455	1502	4.23483	69.05
2	2018-02-01	2.5416	12.7	2.22678	9.27	2.06442	7.8807	-2.06436	0.1269	8.35371	4245.9	5.97506	393.49	7.24423	1400	4.24348	69.65
2	2018-02-07	2.5549	12.87	2.19611	8.99	2.03986	7.6895	-2.04022	0.13	8.3066	4050.5	5.94051	380.13	7.24423	1400	4.1822	65.51
2	2018-03-22	2.58097	13.21	2.51285	12.34	2.05326	7.7933	-2.05338	0.1283	8.29912	4020.35	5.9112	369.15	7.2302	1380.5	4.2328	68.91
2	2018-03-26	2.58626	13.28	2.56418	12.99	2.05485	7.8057	-2.05494	0.1281	8.26356	3879.89	5.8949	363.18	7.18349	1317.5	4.25021	70.12
2	2018-04-11	2.62031	13.74	2.59749	13.43	2.04807	7.7529	-2.04794	0.129	8.27851	3938.34	5.93007	376.18	7.18349	1317.5	4.2775	72.06
2	2018-04-12	2.62467	13.8	2.60933	13.59	2.0484	7.7555	-2.04872	0.1289	8.26838	3898.64	5.93706	378.82	7.18349	1317.5	4.27694	72.02
2	2018-04-19	2.6086	13.58	2.59972	13.46	2.04798	7.7522	-2.04794	0.129	8.24587	3811.84	5.94529	381.95	7.15266	1277.5	4.30109	73.78
2	2018-04-24	2.61447	13.66	2.58249	13.23	2.04314	7.7148	-2.0433	0.1296	8.25414	3843.49	5.94832	383.11	7.12004	1236.5	4.30217	73.86
2	2018-04-25	2.60933	13.59	2.58475	13.26	2.04041	7.6938	-2.04022	0.13	8.25028	3828.7	5.94062	380.17	7.10126	1213.5	4.30407	74
2	2018-04-27	2.63045	13.88	2.60712	13.56	2.03891	7.6822	-2.03945	0.1301	8.23134	3756.88	5.95231	384.64	7.04316	1145	4.31268	74.64
2	2018-05-03	2.66723	14.4	2.56187	12.96	2.0304	7.6171	-2.03027	0.1313	8.24091	3793	5.95226	384.62	6.99118	1087	4.29892	73.62
2	2018-05-04	2.74213	15.52	2.56649	13.02	2.02944	7.6098	-2.02951	0.1314	8.23605	3774.6	5.9585	387.03	6.96932	1063.5	4.31575	74.87
2	2018-05-07	2.66305	14.34	2.61154	13.62	2.02692	7.5907	-2.02647	0.1318	8.25171	3834.19	5.96489	389.51	7.00534	1102.5	4.33297	76.17
2	2018-05-10	2.68989	14.73	2.68171	14.61	2.02355	7.5651	-2.02344	0.1322	8.26695	3893.06	5.97119	391.97	7.10906	1223	4.34989	77.47
2	2018-05-15	2.68102	14.6	2.66166	14.32	2.02151	7.5497	-2.02117	0.1325	8.27489	3924.1	5.97221	392.37	7.03351	1134	4.36221	78.43
2	2018-05-16	2.72458	15.25	2.71998	15.18	2.01799	7.5232	-2.01741	0.133	8.26689	3892.84	5.97434	393.21	7.19105	1327.5	4.37299	79.28
2	2018-05-17	2.75684	15.75	2.72785	15.3	2.01616	7.5094	-2.01665	0.1331	8.25947	3864.05	5.98088	395.79	7.19105	1327.5	4.37324	79.3
2	2018-05-18	2.68921	14.72	2.72458	15.25	2.01678	7.5141	-2.01665	0.1331	8.26952	3903.06	5.97805	394.67	7.19105	1327.5	4.36323	78.51
2	2018-05-21	2.70337	14.93	2.7447	15.56	2.01851	7.5271	-2.01891	0.1328	8.27416	3921.24	5.98109	395.87	7.15929	1286	4.37223	79.22
2	2018-05-22	2.70605	14.97	2.76946	15.95	2.01494	7.5003	-2.01515	0.1333	8.27032	3906.21	5.98379	396.94	7.15929	1286	4.37664	79.57
2	2018-05-23	2.70605	14.97	2.77321	16.01	2.01116	7.472	-2.01141	0.1338	8.25702	3854.58	5.97274	392.58	7.13688	1257.5	4.37952	79.8
2	2018-05-24	2.72064	15.19	2.79055	16.29	2.01158	7.4751	-2.01141	0.1338	8.24989	3827.22	5.96753	390.54	7.13688	1257.5	4.36679	78.79
2	2018-05-31	2.72458	15.25	2.70203	14.91	2.01422	7.4949	-2.01365	0.1335	8.24338	3802.38	5.94819	383.06	7.14913	1273	4.35144	77.59
2	2018-06-01	2.73631	15.43	2.7272	15.29	2.0131	7.4865	-2.01291	0.1336	8.23499	3770.59	5.95819	386.91	7.17089	1301	4.34107	76.79
2	2018-06-04	2.74148	15.51	2.78068	16.13	2.01474	7.4988	-2.0144	0.1334	8.24475	3807.58	5.96129	388.11	7.17089	1301	4.32135	75.29
2	2018-06-05	2.72064	15.19	2.75811	15.77	2.01578	7.5066	-2.01515	0.1333	8.25461	3845.32	5.95814	386.89	7.17089	1301	4.32254	75.38
2	2018-06-06	2.72916	15.32	2.7682	15.93	2.01775	7.5214	-2.01741	0.133	8.25254	3837.35	5.95811	386.88	7.17089	1301	4.32228	75.36
2	2018-06-07	2.79423	16.35	2.77259	16	2.0205	7.5421	-2.02042	0.1326	8.25088	3831.01	5.95568	385.94	7.17089	1301	4.34795	77.32
2	2018-06-08	2.74148	15.51	2.76127	15.82	2.02013	7.5393	-2.02042	0.1326	8.23738	3779.62	5.95355	385.12	7.17089	1301	4.33677	76.46
2	2018-06-11	2.70672	14.98	2.74019	15.49	2.02073	7.5438	-2.02042	0.1326	8.23747	3779.98	5.96085	387.94	7.19669	1335	4.33677	76.46
2	2018-06-13	2.6926	14.77	2.72851	15.31	2.02079	7.5443	-2.02042	0.1326	8.23968	3788.34	5.96165	388.25	7.19669	1335	4.34042	76.74
2	2018-06-14	2.70938	15.02	2.70203	14.91	2.00232	7.4062	-2.00248	0.135	8.23572	3773.37	5.97391	393.04	7.17358	1304.5	4.32994	75.94
2	2018-06-19	2.67553	14.52	2.65605	14.24	2.01709	7.5164	-2.01665	0.1331	8.19454	3621.12	5.94858	383.21	7.12044	1237	4.31855	75.08
2	2018-06-20	2.67139	14.46	2.67415	14.5	2.01377	7.4915	-2.01365	0.1335	8.19849	3635.44	5.9514	384.29	7.11802	1234	4.31402	74.74
2	2018-06-25	2.66375	14.35	2.71005	15.03	2.03528	7.6544	-2.03562	0.1306	8.17765	3560.48	5.93238	377.05	7.11802	1234	4.31388	74.73
2	2018-06-26	2.66514	14.37	2.71005	15.03	2.03643	7.6632	-2.03638	0.1305	8.16937	3531.11	5.93291	377.25	7.11802	1234	4.3348	76.31
2	2018-06-28	2.63906	14	2.70805	15	2.03691	7.6669	-2.03715	0.1304	8.13843	3423.53	5.9319	376.87	7.10455	1217.5	4.35478	77.85
2	2018-07-02	2.67415	14.5	2.71271	15.07	2.04914	7.7612	-2.04949	0.1288	8.13387	3407.96	5.93158	376.75	7.14283	1265	4.34769	77.3
2	2018-07-03	2.64759	14.12	2.71469	15.1	2.0468	7.7431	-2.04717	0.1291	8.13426	3409.28	5.93967	379.81	7.12408	1241.5	4.35363	77.76
2	2018-07-05	2.67	14.44	2.75239	15.68	2.04891	7.7594	-2.04872	0.1289	8.11446	3342.44	5.94435	381.59	7.12408	1241.5	4.34886	77.39
2	2018-07-06	2.56495	13	2.75366	15.7	2.05465	7.8041	-2.05494	0.1281	8.12122	3365.12	5.94636	382.36	7.12408	1241.5	4.34523	77.11
2	2018-07-10	2.49238	12.09	2.77571	16.05	2.05234	7.7861	-2.05183	0.1285	8.15119	3467.52	5.95648	386.25	7.12408	1241.5	4.36767	78.86
2	2018-07-11	2.58776	13.3	2.79239	16.32	2.05407	7.7996	-2.05416	0.1282	8.13374	3407.53	5.94385	381.4	7.0859	1195	4.29592	73.4
2	2018-07-13	2.65324	14.2	2.77633	16.06	2.05662	7.8195	-2.05651	0.1279	8.15843	3492.69	5.95332	385.03	7.09548	1206.5	4.32188	75.33
2	2018-07-16	2.70337	14.93	2.7682	15.93	2.05864	7.8353	-2.05885	0.1276	8.15251	3472.09	5.95077	384.05	7.10332	1216	4.27444	71.84
2	2018-07-17	2.66236	14.33	2.77758	16.08	2.05675	7.8205	-2.05651	0.1279	8.14595	3449.38	5.95319	384.98	7.10332	1216	4.27889	72.16
2	2018-07-18	2.62973	13.87	2.79789	16.41	2.05674	7.8204	-2.05651	0.1279	8.1407	3431.32	5.95858	387.06	7.09049	1200.5	4.28909	72.9
2	2018-07-19	2.62467	13.8	2.82494	16.86	2.06537	7.8882	-2.06514	0.1268	8.13983	3428.34	5.9563	386.18	7.06902	1175	4.28469	72.58
2	2018-07-20	2.58475	13.26	2.83732	17.07	2.07135	7.9355	-2.07147	0.126	8.15848	3492.89	5.95485	385.62	7.06048	1165	4.29142	73.07
2	2018-07-23	2.61813	13.71	2.8559	17.39	2.07222	7.9424	-2.07227	0.1259	8.16785	3525.75	5.95293	384.88	7.09796	1209.5	4.29128	73.06
2	2018-07-24	2.58022	13.2	2.83908	17.1	2.07146	7.9364	-2.07147	0.126	8.1836	3581.71	5.96147	388.18	7.09796	1209.5	4.29647	73.44
2	2018-07-25	2.56495	13	2.85302	17.34	2.07189	7.9398	-2.07147	0.126	8.18249	3577.75	5.95886	387.17	7.1168	1232.5	4.30312	73.93
2	2018-07-27	2.56495	13	2.84025	17.12	2.0723	7.9431	-2.07227	0.1259	8.16657	3521.23	5.97147	392.08	7.1168	1232.5	4.30798	74.29
2	2018-07-30	2.61593	13.68	2.83615	17.05	2.07664	7.9776	-2.07704	0.1253	8.16482	3515.08	5.9685	390.92	7.1168	1232.5	4.31709	74.97
2	2018-08-22	2.63045	13.88	2.98568	19.8	2.07121	7.9344	-2.07147	0.126	8.10408	3307.95	5.95069	384.02	7.1624	1290	4.31455	74.78
2	2018-09-17	2.70136	14.9	3.04166	20.94	2.08087	8.0114	-2.08024	0.1249	8.07244	3204.92	5.93571	378.31	7.16742	1296.5	4.35735	78.05
2	2018-09-18	2.64404	14.07	3.00717	20.23	2.0802	8.0061	-2.08024	0.1249	8.09237	3269.43	5.93682	378.73	7.17281	1303.5	4.36983	79.03
2	2018-09-20	2.68102	14.6	3.09241	22.03	2.0873	8.0631	-2.08747	0.124	8.10474	3310.13	5.94707	382.63	7.1869	1322	4.36564	78.7
2	2018-09-21	2.74084	15.5	3.09693	22.13	2.08655	8.0571	-2.08667	0.1241	8.13461	3410.49	5.9514	384.29	7.1869	1322	4.36691	78.8
2	2018-09-25	2.63906	14	3.05636	21.25	2.08979	8.0832	-2.0899	0.1237	8.12557	3379.8	5.95036	383.89	7.1869	1322	4.40513	81.87
2	2018-09-26	2.66514	14.37	3.00766	20.24	2.08875	8.0748	-2.08828	0.1239	8.13659	3417.24	5.95335	385.04	7.1869	1322	4.39864	81.34
2	2018-09-28	2.68034	14.59	3.05447	21.21	2.0762	7.9741	-2.07625	0.1254	8.1429	3438.86	5.9485	383.18	7.19331	1330.5	4.41546	82.72
2	2018-10-09	2.72851	15.31	3.03255	20.75	2.07375	7.9546	-2.07306	0.1258	8.09824	3288.69	5.92139	372.93	7.1903	1326.5	4.44265	85
2	2018-10-29	2.89536	18.09	2.81361	16.67	2.06906	7.9174	-2.0691	0.1263	8.03167	3076.89	5.87355	355.51	7.26927	1435.5	4.34821	77.34
2	2018-10-30	2.84665	17.23	2.78192	16.15	2.06737	7.904	-2.06751	0.1265	8.04246	3110.26	5.87361	355.53	7.26927	1435.5	4.32955	75.91
2	2018-10-31	2.84258	17.16	2.79606	16.38	2.06567	7.8906	-2.06514	0.1268	8.05637	3153.82	5.89057	361.61	7.26822	1434	4.32374	75.47
2	2018-11-02	2.83262	16.99	2.83791	17.08	2.06005	7.8464	-2.05964	0.1275	8.09872	3290.25	5.89737	364.08	7.22984	1380	4.28813	72.83
2	2018-11-15	2.78686	16.23	2.94444	19	2.06189	7.8608	-2.06121	0.1273	8.08406	3242.37	5.88173	358.43	7.22111	1368	4.199	66.62
2	2018-11-20	2.86391	17.53	2.96836	19.46	2.06655	7.8975	-2.06672	0.1266	8.07664	3218.41	5.86096	351.06	7.22475	1373	4.13565	62.53
2	2018-11-28	2.8622	17.5	2.95959	19.29	2.06738	7.9041	-2.06751	0.1265	8.0643	3178.93	5.87883	357.39	7.20266	1343	4.07346	58.76
2	2018-12-07	2.84491	17.2	3.01013	20.29	2.05709	7.8232	-2.05729	0.1278	8.06513	3181.56	5.84485	345.45	7.22984	1380	4.1218	61.67
2	2018-12-11	2.85991	17.46	3.0037	20.16	2.05524	7.8087	-2.05573	0.128	8.05827	3159.82	5.84116	344.18	7.22984	1380	4.09767	60.2
2	2018-12-14	2.85819	17.43	3.15145	23.37	2.05569	7.8122	-2.05573	0.128	8.0602	3165.91	5.84993	347.21	7.22984	1380	4.099	60.28
2	2018-12-17	2.88312	17.87	3.18883	24.26	2.05753	7.8266	-2.05729	0.1278	8.05871	3161.2	5.83849	343.26	7.2717	1439	4.08782	59.61
2	2018-12-18	2.88424	17.89	3.1793	24.03	2.05846	7.8339	-2.05807	0.1277	8.04829	3128.43	5.8303	340.46	7.27031	1437	4.02998	56.26
2	2018-12-19	2.88703	17.94	3.2068	24.7	2.05939	7.8412	-2.05964	0.1275	8.03629	3091.13	5.83341	341.52	7.2724	1440	4.04725	57.24
2	2018-12-20	2.88703	17.94	3.18511	24.17	2.06442	7.8807	-2.06436	0.1269	8.02859	3067.42	5.81884	336.58	7.27379	1442	3.99544	54.35
2	2019-01-04	2.69935	14.87	3.157	23.5	2.05763	7.8274	-2.05729	0.1278	8.01825	3035.87	5.83884	343.38	7.26753	1433	4.0441	57.06
3	2014-04-08	3.37588	29.25	1.75786	5.8	2.14584	8.5492	-2.14558	0.117	7.71303	2237.32	5.81081	333.89	6.7511	855	4.67907	107.67
3	2014-04-14	3.19908	24.51	1.82616	6.21	2.15119	8.5951	-2.15158	0.1163	7.72692	2268.61	5.79846	329.79	6.7511	855	4.69199	109.07
3	2014-04-15	3.26194	26.1	1.88099	6.56	2.15119	8.5951	-2.15158	0.1163	7.70951	2229.46	5.78867	326.58	6.7511	855	4.68896	108.74
3	2014-04-22	3.21286	24.85	1.90658	6.73	2.15303	8.6109	-2.1533	0.1161	7.69476	2196.8	5.82017	337.03	6.65415	776	4.69382	109.27
3	2014-04-23	3.20275	24.6	1.90509	6.72	2.15392	8.6186	-2.15417	0.116	7.69379	2194.67	5.81428	335.05	6.65801	779	4.69236	109.11
3	2014-04-24	3.20071	24.55	1.91692	6.8	2.15684	8.6438	-2.15675	0.1157	7.69187	2190.47	5.8175	336.13	6.66058	781	4.70348	110.33
3	2014-04-25	3.19867	24.5	1.80336	6.07	2.15764	8.6507	-2.15762	0.1156	7.68148	2167.83	5.80964	333.5	6.65929	780	4.69665	109.58
3	2014-04-30	3.19663	24.45	1.86408	6.45	2.16104	8.6802	-2.16109	0.1152	7.67724	2158.66	5.82272	337.89	6.65028	773	4.68278	108.07
3	2014-05-09	3.168	23.76	1.83258	6.25	2.14814	8.5689	-2.14815	0.1167	7.66571	2133.91	5.82464	338.54	6.68336	799	4.68111	107.89
3	2014-05-13	3.18511	24.17	1.84214	6.31	2.14437	8.5367	-2.14473	0.1171	7.68471	2174.85	5.83449	341.89	6.65415	776	4.69355	109.24
3	2014-05-14	3.17388	23.9	1.80665	6.09	2.14511	8.543	-2.14473	0.1171	7.68357	2172.37	5.83361	341.59	6.65544	777	4.70221	110.19
3	2014-05-16	3.21888	25	1.74222	5.71	2.14434	8.5364	-2.14473	0.1171	7.67134	2145.95	5.82597	338.99	6.64118	766	4.69821	109.75
3	2014-05-19	3.58352	36	1.72277	5.6	2.14604	8.5509	-2.14644	0.1169	7.65688	2115.14	5.82455	338.51	6.72022	829	4.69474	109.37
3	2014-05-20	3.18677	24.21	1.75094	5.76	2.14571	8.5481	-2.14558	0.117	7.65717	2115.77	5.82399	338.32	6.72022	829	4.69766	109.69
3	2014-05-22	3.20478	24.65	1.81808	6.16	2.14178	8.5146	-2.14217	0.1174	7.66429	2130.87	5.83194	341.02	6.6796	796	4.70375	110.36
3	2014-05-28	3.17805	24	1.8197	6.17	2.14004	8.4998	-2.13962	0.1177	7.68218	2169.35	5.84148	344.29	6.63988	765	4.69875	109.81
3	2014-05-29	3.18759	24.23	1.8197	6.17	2.13829	8.4849	-2.13792	0.1179	7.67562	2155.16	5.84212	344.51	6.63988	765	4.70021	109.97
3	2014-05-30	3.17847	24.01	1.79009	5.99	2.14201	8.5165	-2.14217	0.1174	7.67622	2156.46	5.84134	344.24	6.63988	765	4.6951	109.41
3	2014-06-03	3.17805	24	1.85786	6.41	2.14283	8.5235	-2.14302	0.1173	7.67319	2149.92	5.83913	343.48	6.63988	765	4.6897	108.82
3	2014-06-05	3.17722	23.98	1.87334	6.51	2.14556	8.5468	-2.14558	0.117	7.6735	2150.6	5.84352	344.99	6.63988	765	4.68942	108.79
3	2014-06-06	3.17388	23.9	1.8563	6.4	2.14327	8.5273	-2.14302	0.1173	7.66609	2134.72	5.85019	347.3	6.63988	765	4.68776	108.61
3	2014-06-09	3.17597	23.95	1.87026	6.49	2.13808	8.4831	-2.13792	0.1179	7.66588	2134.28	5.85395	348.61	6.63988	765	4.70039	109.99
3	2014-06-10	3.16969	23.8	1.86408	6.45	2.13219	8.4333	-2.132	0.1186	7.67845	2161.27	5.8571	349.71	6.63988	765	4.69611	109.52
3	2014-06-11	3.16969	23.8	1.84372	6.32	2.13162	8.4285	-2.132	0.1186	7.67822	2160.77	5.85146	347.74	6.63988	765	4.70003	109.95
3	2014-06-13	3.16548	23.7	1.89462	6.65	2.12933	8.4092	-2.12947	0.1189	7.68535	2176.24	5.84953	347.07	6.63988	765	4.73101	113.41
3	2014-06-16	3.17805	24	1.88858	6.61	2.1345	8.4528	-2.13453	0.1183	7.69251	2191.86	5.84505	345.52	6.63988	765	4.72686	112.94
3	2014-06-17	3.13549	23	1.90061	6.69	2.13235	8.4347	-2.132	0.1186	7.68233	2169.67	5.84765	346.42	6.72863	836	4.73136	113.45
3	2014-06-18	3.13549	23	1.8916	6.63	2.13675	8.4719	-2.13707	0.118	7.67797	2160.24	5.84681	346.13	6.71052	821	4.73848	114.26
3	2014-06-19	3.14631	23.25	1.87334	6.51	2.13734	8.4769	-2.13707	0.118	7.66243	2126.91	5.85263	348.15	6.71052	821	4.74545	115.06
3	2014-06-20	3.13549	23	1.8901	6.62	2.13594	8.465	-2.13622	0.1181	7.66703	2136.73	5.85246	348.09	6.69208	806	4.74328	114.81
3	2014-06-23	3.13549	23	1.9125	6.77	2.13654	8.4701	-2.13622	0.1181	7.6658	2134.11	5.84733	346.31	6.69208	806	4.73725	114.12
3	2014-06-24	3.15487	23.45	1.90509	6.72	2.13744	8.4777	-2.13707	0.118	7.67081	2144.82	5.8452	345.57	6.69208	806	4.74023	114.46
3	2014-06-25	3.22526	25.16	1.89762	6.67	2.13976	8.4974	-2.13962	0.1177	7.66546	2133.37	5.83464	341.94	6.69208	806	4.7362	114
3	2014-06-26	3.15615	23.48	1.89762	6.67	2.13674	8.4718	-2.13707	0.118	7.6728	2149.08	5.8344	341.86	6.69208	806	4.72924	113.21
3	2014-06-27	3.13549	23	1.90806	6.74	2.13861	8.4876	-2.13877	0.1178	7.67334	2150.26	5.83472	341.97	6.69208	806	4.73004	113.3
3	2014-06-30	3.19458	24.4	1.91545	6.79	2.13938	8.4942	-2.13962	0.1177	7.68023	2165.12	5.8344	341.86	6.69208	806	4.72171	112.36
3	2014-10-09	3.24999	25.79	1.90658	6.73	2.05148	7.7794	-2.05183	0.1285	7.8168	2481.95	5.78895	326.67	6.65286	775	4.50037	90.05
3	2014-10-14	3.25463	25.91	1.89912	6.68	2.04825	7.7543	-2.04794	0.129	7.80244	2446.56	5.77309	321.53	6.65286	775	4.44312	85.04
3	2014-10-15	3.25308	25.87	1.91102	6.76	2.06227	7.8638	-2.06199	0.1272	7.80949	2463.87	5.74095	311.36	6.65286	775	4.42819	83.78
3	2014-10-17	3.25424	25.9	1.90509	6.72	2.05613	7.8157	-2.05573	0.128	7.80046	2441.73	5.76419	318.68	6.65286	775	4.45621	86.16
3	2014-10-22	3.21888	25	1.92279	6.84	2.04627	7.739	-2.04639	0.1292	7.79096	2418.64	5.78723	326.11	6.66313	783	4.43923	84.71
3	2014-10-30	3.22287	25.1	1.95303	7.05	2.0428	7.7122	-2.04253	0.1297	7.81154	2468.93	5.80124	330.71	6.65028	773	4.45713	86.24
3	2014-11-18	3.20275	24.6	2.03471	7.65	2.03788	7.6743	-2.03792	0.1303	7.84048	2541.42	5.82688	339.3	6.63857	764	4.36272	78.47
3	2014-11-20	3.19499	24.41	2.02683	7.59	2.03844	7.6786	-2.03868	0.1302	7.83878	2537.1	5.82387	338.28	6.63857	764	4.37362	79.33
3	2014-11-25	3.18013	24.05	2.04898	7.76	2.03536	7.655	-2.03562	0.1306	7.89564	2685.56	5.84725	346.28	6.63857	764	4.36093	78.33
3	2014-12-01	3.22684	25.2	2.04122	7.7	2.03751	7.6715	-2.03715	0.1304	7.94442	2819.81	5.8454	345.64	6.62007	750	4.28414	72.54
3	2014-12-03	3.21888	25	2.0149	7.5	2.02438	7.5714	-2.0242	0.1321	7.99549	2967.55	5.85605	349.34	6.62007	750	4.24735	69.92
3	2014-12-05	3.19253	24.35	1.981	7.25	2.02232	7.5558	-2.02268	0.1323	8.04715	3124.89	5.8607	350.97	6.62007	750	4.23512	69.07
3	2014-12-09	3.19867	24.5	1.99334	7.34	2.03566	7.6573	-2.03562	0.1306	8.04138	3106.91	5.83036	340.48	6.62007	750	4.2023	66.84
3	2014-12-10	3.19458	24.4	1.96711	7.15	2.03973	7.6885	-2.03945	0.1301	8.07762	3221.55	5.82694	339.32	6.62007	750	4.16263	64.24
3	2014-12-11	3.19253	24.35	1.99061	7.32	2.03871	7.6807	-2.03868	0.1302	8.06558	3183.01	5.82691	339.31	6.62007	750	4.15387	63.68
3	2014-12-15	3.19253	24.35	2.01223	7.48	2.04114	7.6994	-2.04099	0.1299	8.07628	3217.23	5.77855	323.29	6.6695	788	4.11186	61.06
3	2014-12-16	3.19253	24.35	2.0149	7.5	2.04692	7.744	-2.04717	0.1291	8.10271	3303.4	5.79569	328.88	6.67077	789	4.09201	59.86
3	2014-12-17	3.1913	24.32	2.02419	7.57	2.03457	7.649	-2.03485	0.1307	8.11987	3360.6	5.79709	329.34	6.66823	787	4.11382	61.18
3	2014-12-18	3.18221	24.1	2.03209	7.63	2.03276	7.6351	-2.03256	0.131	8.1155	3345.93	5.82615	339.05	6.6733	791	4.0821	59.27
3	2014-12-29	3.19867	24.5	2.06179	7.86	2.02308	7.5616	-2.02268	0.1323	8.14771	3455.45	5.84143	344.27	6.67708	794	4.05837	57.88
3	2015-01-07	3.18221	24.1	1.99334	7.34	1.99553	7.3561	-1.9951	0.136	8.20078	3643.79	5.80874	333.2	6.6995	812	3.93476	51.15
3	2015-01-08	3.20275	24.6	1.99742	7.37	1.99177	7.3285	-1.99143	0.1365	8.17731	3559.26	5.83583	342.35	6.70073	813	3.93104	50.96
3	2015-01-09	3.18842	24.25	1.98238	7.26	1.99499	7.3521	-1.9951	0.136	8.17378	3546.72	5.82284	337.93	6.70196	814	3.91422	50.11
3	2015-01-12	3.18842	24.25	1.98376	7.27	1.99341	7.3405	-1.99363	0.1362	8.16439	3513.58	5.82856	339.87	6.70196	814	3.85925	47.43
3	2015-01-13	3.18346	24.13	2.06179	7.86	1.98733	7.296	-1.98704	0.1371	8.16452	3514.04	5.84288	344.77	6.70196	814	3.84139	46.59
3	2015-01-16	3.18138	24.08	2.03992	7.69	1.97147	7.1812	-1.97184	0.1392	8.19841	3635.15	5.86477	352.4	6.69827	811	3.91542	50.17
3	2015-01-21	3.18428	24.15	2.0656	7.89	1.97572	7.2118	-1.97544	0.1387	8.17439	3548.89	5.88087	358.12	6.56667	711	3.89243	49.03
3	2015-01-22	3.17805	24	1.9865	7.29	1.95405	7.0572	-1.95404	0.1417	8.17965	3567.61	5.89729	364.05	6.56667	711	3.88198	48.52
3	2015-01-26	3.18346	24.13	1.99877	7.38	1.95003	7.0289	-1.94982	0.1423	8.19091	3607.99	5.91994	372.39	6.56667	711	3.87453	48.16
3	2015-01-30	3.19826	24.49	2.02815	7.6	1.95378	7.0553	-1.95404	0.1417	8.14159	3434.39	5.9055	367.05	6.56667	711	3.9701	52.99
3	2015-02-02	3.18635	24.2	2.03471	7.65	1.96005	7.0997	-1.9597	0.1409	8.1179	3353.96	5.90612	367.28	6.56667	711	4.00278	54.75
3	2015-02-04	3.1818	24.09	2.00687	7.44	1.95853	7.0889	-1.95829	0.1411	8.13205	3401.77	5.91916	372.1	6.56667	711	3.99194	54.16
3	2015-02-06	3.18304	24.12	2.00956	7.46	1.95521	7.0654	-1.95546	0.1415	8.10543	3312.42	5.92241	373.31	6.56667	711	4.05699	57.8
3	2015-02-12	3.18387	24.14	2.06939	7.92	1.96299	7.1206	-1.96326	0.1404	8.14406	3442.87	5.92647	374.83	6.56667	711	4.04393	57.05
3	2015-03-03	3.18677	24.21	1.96991	7.17	1.94765	7.0122	-1.94771	0.1426	8.16277	3507.9	5.96018	387.68	6.65028	773	4.1112	61.02
3	2015-03-06	3.29213	26.9	1.97824	7.23	1.91566	6.7914	-1.91596	0.1472	8.15436	3478.52	5.97681	394.18	6.65028	773	4.08983	59.73
3	2015-03-09	3.29584	27	1.96009	7.1	1.91663	6.798	-1.91664	0.1471	8.17125	3537.75	5.97429	393.19	6.65028	773	4.06954	58.53
3	2015-03-10	3.2581	26	1.97824	7.23	1.90197	6.6991	-1.9018	0.1493	8.16639	3520.61	5.96527	389.66	6.65028	773	4.03229	56.39
3	2015-03-13	3.2884	26.8	1.92716	6.87	1.88241	6.5693	-1.88256	0.1522	8.19358	3617.66	5.98295	396.61	6.65028	773	4.00132	54.67
3	2015-03-17	3.2884	26.8	1.96431	7.13	1.89053	6.6229	-1.89048	0.151	8.23141	3757.12	5.98477	397.33	6.61338	745	3.97987	53.51
3	2015-03-18	3.28466	26.7	1.96431	7.13	1.91238	6.7692	-1.91257	0.1477	8.2548	3846.05	5.98808	398.65	6.61338	745	4.02374	55.91
3	2015-03-19	3.29213	26.9	1.95445	7.06	1.88781	6.6049	-1.88783	0.1514	8.25316	3839.74	5.99354	400.83	6.61338	745	3.99692	54.43
3	2015-03-20	3.26957	26.3	2.00821	7.45	1.90439	6.7153	-1.90448	0.1489	8.26682	3892.57	6.00144	404.01	6.57368	716	4.01313	55.32
3	2015-03-23	3.28803	26.79	2.00821	7.45	1.91725	6.8022	-1.91732	0.147	8.28704	3972.06	5.99456	401.24	6.57368	716	4.02392	55.92
3	2015-03-24	3.28766	26.78	2.00553	7.43	1.91398	6.78	-1.91393	0.1475	8.28729	3973.05	5.99767	402.49	6.57368	716	4.00933	55.11
3	2015-03-25	3.26957	26.3	1.99606	7.36	1.91921	6.8156	-1.91937	0.1467	8.27904	3940.41	5.98633	397.95	6.57368	716	4.03389	56.48
3	2015-03-27	3.25231	25.85	1.96851	7.16	1.91209	6.7672	-1.9119	0.1478	8.28695	3971.7	5.98025	395.54	6.53524	689	4.03265	56.41
3	2015-03-30	3.24415	25.64	1.9865	7.29	1.90579	6.7247	-1.90582	0.1487	8.31586	4088.18	5.99106	399.84	6.53524	689	4.03052	56.29
3	2015-03-31	3.27374	26.41	1.99198	7.33	1.89502	6.6527	-1.89512	0.1503	8.30677	4051.2	5.98469	397.3	6.53524	689	4.00933	55.11
3	2015-04-01	3.26194	26.1	2.02155	7.55	1.89792	6.672	-1.89779	0.1499	8.32455	4123.9	5.98776	398.52	6.53524	689	4.0448	57.1
3	2015-04-02	3.25424	25.9	2.02155	7.55	1.90873	6.7445	-1.90852	0.1483	8.32477	4124.78	5.98595	397.8	6.53524	689	4.00642	54.95
3	2015-04-07	3.24181	25.58	2.01624	7.51	1.90235	6.7016	-1.90247	0.1492	8.35703	4260.04	6.00226	404.34	6.53524	689	4.07923	59.1
3	2015-04-08	3.23829	25.49	2.01757	7.52	1.90011	6.6866	-1.89979	0.1496	8.36539	4295.8	6.00305	404.66	6.53524	689	4.01728	55.55
3	2015-04-09	3.2581	26	2.00148	7.4	1.88931	6.6148	-1.88915	0.1512	8.35753	4262.14	6.01408	409.15	6.53524	689	4.03548	56.57
3	2015-04-10	3.25771	25.99	1.99198	7.33	1.88457	6.5835	-1.88453	0.1519	8.37665	4344.42	6.02328	412.93	6.53524	689	4.0582	57.87
3	2015-04-13	3.24064	25.55	1.97408	7.2	1.88244	6.5695	-1.88256	0.1522	8.39414	4421.07	6.02497	413.63	6.53524	689	4.05924	57.93
3	2015-04-15	3.24454	25.65	1.981	7.25	1.89179	6.6312	-1.8918	0.1508	8.38492	4380.51	6.02601	414.06	6.53524	689	4.09966	60.32
3	2015-04-16	3.24259	25.6	1.98376	7.27	1.89732	6.668	-1.89712	0.15	8.41484	4513.55	6.01842	410.93	6.56526	710	4.15857	63.98
3	2015-04-20	3.24376	25.63	2.02022	7.54	1.89591	6.6586	-1.89579	0.1502	8.41669	4521.92	6.00849	406.87	6.56456	709.5	4.15025	63.45
3	2015-04-21	3.24259	25.6	2.01624	7.51	1.89568	6.6571	-1.89579	0.1502	8.43797	4619.16	6.01401	409.12	6.56032	706.5	4.12842	62.08
3	2015-04-22	3.24259	25.6	2.01624	7.51	1.89371	6.644	-1.89379	0.1505	8.46375	4739.81	6.01369	408.99	6.56032	706.5	4.13884	62.73
3	2015-04-23	3.27639	26.48	2.03601	7.66	1.90348	6.7092	-1.90314	0.1491	8.46398	4740.89	6.00926	407.18	6.56032	706.5	4.17208	64.85
3	2015-04-24	3.23829	25.49	2.04122	7.7	1.90729	6.7348	-1.90717	0.1485	8.45588	4702.64	6.0123	408.42	6.5582	705	4.17869	65.28
3	2015-04-27	3.27147	26.35	2.02419	7.57	1.91274	6.7716	-1.91257	0.1477	8.47795	4807.59	6.02204	412.42	6.56597	710.5	4.17177	64.83
3	2015-04-28	3.23868	25.5	2.05027	7.77	1.91882	6.8129	-1.91868	0.1468	8.46418	4741.86	6.00704	406.28	6.55962	706	4.16883	64.64
3	2015-04-30	3.25347	25.88	2.05412	7.8	1.94052	6.9624	-1.94072	0.1436	8.46588	4749.89	5.98088	395.79	6.56597	710.5	4.2014	66.78
3	2015-05-04	3.27147	26.35	2.07819	7.99	1.9345	6.9206	-1.93448	0.1445	8.47381	4787.74	5.98348	396.82	6.5582	705	4.19645	66.45
3	2015-05-06	3.35655	28.69	2.07191	7.94	1.95155	7.0396	-1.95122	0.1421	8.42361	4553.33	5.96276	388.68	6.56103	707	4.21612	67.77
3	2015-05-11	3.3492	28.48	2.08318	8.03	1.9354	6.9268	-1.93517	0.1444	8.4533	4690.53	5.99481	401.34	6.58272	722.5	4.173	64.91
3	2015-05-12	3.30322	27.2	2.07944	8	1.94047	6.962	-1.94072	0.1436	8.46536	4747.42	5.98164	396.09	6.59236	729.5	4.2026	66.86
3	2015-05-15	3.28391	26.68	2.07694	7.98	1.96116	7.1076	-1.96113	0.1407	8.4376	4617.47	5.98255	396.45	6.59167	729	4.20185	66.81
3	2015-05-19	3.26538	26.19	2.05156	7.78	1.93443	6.9201	-1.93448	0.1445	8.46194	4731.22	6.00334	404.78	6.56315	708.5	4.1592	64.02
3	2015-05-20	3.24064	25.55	2.0464	7.74	1.92888	6.8818	-1.92895	0.1453	8.46694	4754.92	6.00739	406.42	6.56315	708.5	4.17485	65.03
3	2015-05-21	3.2581	26	2.03992	7.69	1.92952	6.8862	-1.92964	0.1452	8.48487	4840.98	6.01095	407.87	6.56315	708.5	4.1978	66.54
3	2015-05-22	3.2951	26.98	2.03992	7.69	1.92103	6.828	-1.92073	0.1465	8.50741	4951.34	6.01063	407.74	6.56315	708.5	4.18006	65.37
3	2015-05-26	3.26194	26.1	2.03078	7.62	1.90892	6.7458	-1.90919	0.1482	8.55621	5198.92	6.00045	403.61	6.58824	726.5	4.1545	63.72
3	2015-05-27	3.30101	27.14	2.02419	7.57	1.91139	6.7625	-1.91122	0.1479	8.55284	5181.43	6.01342	408.88	6.56174	707.5	4.1281	62.06
3	2015-05-28	3.24259	25.6	2.02551	7.58	1.91545	6.79	-1.91528	0.1473	8.48343	4834.01	6.0084	406.83	6.54031	692.5	4.13645	62.58
3	2015-05-29	3.23868	25.5	2.04252	7.71	1.91849	6.8107	-1.91868	0.1468	8.48484	4840.83	5.99114	399.87	6.5243	681.5	4.18297	65.56
3	2015-06-01	3.23278	25.35	2.03078	7.62	1.91317	6.7745	-1.91325	0.1476	8.53231	5076.18	5.99289	400.57	6.57995	720.5	4.17254	64.88
3	2015-06-02	3.24843	25.75	2.05796	7.83	1.9335	6.9137	-1.93378	0.1446	8.54905	5161.87	5.98255	396.45	6.57995	720.5	4.1819	65.49
3	2015-06-04	3.31419	27.5	2.05027	7.77	1.94147	6.969	-1.94142	0.1435	8.55283	5181.42	5.97292	392.65	6.57995	720.5	4.12762	62.03
3	2015-06-09	3.25037	25.8	2.07065	7.93	1.94622	7.0022	-1.94631	0.1428	8.57875	5317.46	5.9503	383.87	6.57995	720.5	4.17254	64.88
3	2015-06-11	3.24649	25.7	2.06179	7.86	1.94411	6.9874	-1.94421	0.1431	8.5767	5306.59	5.97381	393	6.57995	720.5	4.17608	65.11
3	2015-06-12	3.23475	25.4	2.07443	7.96	1.94541	6.9965	-1.94561	0.1429	8.58207	5335.12	5.96456	389.38	6.57995	720.5	4.15685	63.87
3	2015-06-15	3.2308	25.3	2.06306	7.87	1.94675	7.0059	-1.94701	0.1427	8.56048	5221.17	5.94809	383.02	6.59919	734.5	4.13693	62.61
3	2015-06-16	3.23475	25.4	2.04898	7.76	1.94358	6.9837	-1.94351	0.1432	8.53007	5064.82	5.95452	385.49	6.59919	734.5	4.15418	63.7
3	2015-06-17	3.22684	25.2	2.05796	7.83	1.95166	7.0404	-1.95193	0.142	8.54458	5138.83	5.94997	383.74	6.59919	734.5	4.15685	63.87
3	2015-06-18	3.23829	25.49	2.0554	7.81	1.95333	7.0521	-1.95334	0.1418	8.50321	4930.55	5.95122	384.22	6.59919	734.5	4.16294	64.26
3	2015-06-19	3.23672	25.45	2.05027	7.77	1.95299	7.0497	-1.95263	0.1419	8.44183	4637.05	5.95477	385.59	6.57925	720	4.14345	63.02
3	2015-06-25	3.22684	25.2	2.07065	7.93	1.93979	6.9573	-1.94003	0.1437	8.4567	4706.52	5.9824	396.39	6.52209	680	4.1463	63.2
3	2015-06-26	3.22645	25.19	2.06306	7.87	1.93629	6.933	-1.93655	0.1442	8.37475	4336.19	5.98356	396.85	6.52209	680	4.14725	63.26
3	2015-06-29	3.22247	25.09	2.03862	7.68	1.94249	6.9761	-1.94281	0.1433	8.34083	4191.55	5.95628	386.17	6.52209	680	4.1273	62.01
3	2015-07-31	3.19867	24.5	2.10413	8.2	1.92033	6.8232	-1.92005	0.1466	8.24714	3816.7	5.98235	396.37	6.493	660.5	3.95527	52.21
3	2015-08-04	3.25424	25.9	2.109	8.24	1.91061	6.7572	-1.91054	0.148	8.281	3948.16	5.98833	398.75	6.493	660.5	3.91182	49.99
3	2015-09-14	3.21084	24.8	2.1471	8.56	1.9753	7.2088	-1.97544	0.1387	8.09594	3281.13	5.86825	353.63	6.36647	582	3.83665	46.37
3	2015-12-02	3.13593	23.01	2.17361	8.79	1.91579	6.7923	-1.91596	0.1472	8.222	3721.95	5.95109	384.17	6.35957	578	3.74927	42.49
3	2015-12-17	3.11574	22.55	2.12585	8.38	1.94862	7.019	-1.94841	0.1425	8.23108	3755.89	5.89962	364.9	6.40605	605.5	3.61254	37.06
3	2016-01-25	3.11352	22.5	1.80993	6.11	1.96542	7.1379	-1.9654	0.1401	8.04843	3128.89	5.81791	336.27	6.4151	611	3.41773	30.5
3	2016-01-26	3.10504	22.31	1.84055	6.3	1.96798	7.1562	-1.96826	0.1397	7.98634	2940.51	5.82659	339.2	6.4151	611	3.45947	31.8
3	2016-02-25	3.15103	23.36	1.64673	5.19	1.97439	7.2022	-1.97472	0.1388	7.97891	2918.75	5.78855	326.54	6.33594	564.5	3.5636	35.29
3	2016-02-29	3.15487	23.45	1.63315	5.12	1.96376	7.1261	-1.96397	0.1403	7.96467	2877.47	5.8109	333.92	6.33594	564.5	3.58269	35.97
3	2016-03-02	3.12148	22.68	1.62531	5.08	1.96285	7.1196	-1.96255	0.1405	8.02333	3051.33	5.83179	340.97	6.33594	564.5	3.60902	36.93
3	2016-03-09	3.10414	22.29	1.64673	5.19	1.96957	7.1676	-1.96969	0.1395	8.03005	3071.91	5.82641	339.14	6.33594	564.5	3.71528	41.07
3	2016-03-11	3.10548	22.32	1.6312	5.11	1.98001	7.2428	-1.97978	0.1381	8.01244	3018.28	5.83548	342.23	6.33594	564.5	3.69858	40.39
3	2016-03-29	3.07869	21.73	1.58719	4.89	1.99422	7.3465	-1.99437	0.1361	8.05052	3135.41	5.81946	336.79	6.37332	586	3.66714	39.14
3	2016-03-30	3.08649	21.9	1.62137	5.06	1.99199	7.3301	-1.99216	0.1364	8.07598	3216.28	5.83241	341.18	6.37332	586	3.67021	39.26
3	2016-03-31	3.06945	21.53	1.66959	5.31	1.9932	7.339	-1.9929	0.1363	8.07654	3218.09	5.82168	337.54	6.37332	586	3.67883	39.6
3	2016-04-01	3.09422	22.07	1.66582	5.29	1.99848	7.3778	-1.99878	0.1355	8.07772	3221.89	5.80859	333.15	6.37332	586	3.65506	38.67
3	2016-04-06	3.08877	21.95	1.6864	5.4	1.9998	7.3876	-1.99952	0.1354	8.08872	3257.53	5.80106	330.65	6.37332	586	3.68487	39.84
3	2016-04-07	3.08007	21.76	1.68269	5.38	1.99509	7.3529	-1.9951	0.136	8.07381	3209.29	5.79332	328.1	6.37332	586	3.67453	39.43
3	2016-04-08	3.08053	21.77	1.70838	5.52	1.99769	7.372	-1.99805	0.1356	8.06644	3185.73	5.80471	331.86	6.37332	586	3.73624	41.94
3	2016-04-11	3.08053	21.77	1.73695	5.68	1.99728	7.369	-1.99731	0.1357	8.08027	3230.1	5.80775	332.87	6.37332	586	3.75724	42.83
3	2016-04-13	3.07408	21.63	1.72988	5.64	1.98838	7.3037	-1.9885	0.1369	8.08991	3261.38	5.83791	343.06	6.37332	586	3.78827	44.18
3	2016-04-14	3.07038	21.55	1.74222	5.71	1.9885	7.3046	-1.9885	0.1369	8.09433	3275.83	5.84061	343.99	6.37332	586	3.78055	43.84
3	2016-04-18	2.99623	20.01	1.7174	5.57	1.99143	7.326	-1.99143	0.1365	8.07976	3228.45	5.84122	344.2	6.43053	620.5	3.7591	42.91
3	2016-04-19	3.04452	21	1.73519	5.67	1.99267	7.3351	-1.9929	0.1363	8.0828	3238.3	5.85576	349.24	6.4552	636	3.78487	44.03
3	2016-04-20	3.00022	20.09	1.73166	5.65	1.98924	7.31	-1.98924	0.1368	8.06496	3181.03	5.86007	350.75	6.46537	642.5	3.82428	45.8
3	2016-04-21	3.03975	20.9	1.76644	5.85	1.99017	7.3168	-1.98997	0.1367	8.05852	3160.6	5.85676	349.59	6.49224	660	3.79616	44.53
3	2016-04-28	2.91723	18.49	1.86253	6.44	1.99499	7.3521	-1.9951	0.136	8.05851	3160.58	5.85479	348.9	6.40935	607.5	3.87411	48.14
3	2016-04-29	2.91235	18.4	1.83737	6.28	2.00373	7.4167	-2.00396	0.1348	8.0573	3156.75	5.83329	341.48	6.43855	625.5	3.87391	48.13
3	2016-05-03	2.84141	17.14	1.80665	6.09	2.01004	7.4636	-2.00992	0.134	8.07513	3213.54	5.8158	335.56	6.41264	609.5	3.806	44.97
3	2016-05-04	2.75111	15.66	1.82938	6.23	2.00962	7.4605	-2.00992	0.134	8.07386	3209.46	5.80453	331.8	6.44254	628	3.79818	44.62
3	2016-05-09	2.89037	18	1.75786	5.8	2.00394	7.4182	-2.00396	0.1348	8.02801	3065.62	5.8088	333.22	6.44731	631	3.77574	43.63
3	2016-05-10	2.8679	17.6	1.79176	6	2.00318	7.4126	-2.00322	0.1349	8.02914	3069.11	5.81783	336.24	6.40523	605	3.81815	45.52
3	2016-05-11	2.84781	17.25	1.80993	6.11	2.00375	7.4168	-2.00396	0.1348	8.0336	3082.81	5.81335	334.74	6.41673	612	3.86283	47.6
3	2016-05-12	2.84955	17.28	1.77495	5.9	2.00338	7.4141	-2.00322	0.1349	8.03597	3090.14	5.80847	333.11	6.43535	623.5	3.87287	48.08
3	2016-05-13	2.85819	17.43	1.78339	5.95	1.99955	7.3857	-1.99952	0.1354	8.03104	3074.94	5.81317	334.68	6.42972	620	3.86765	47.83
3	2016-05-16	2.84375	17.18	1.82455	6.2	1.999	7.3817	-1.99878	0.1355	8.03764	3095.31	5.81332	334.73	6.42972	620	3.89121	48.97
3	2016-05-18	2.842	17.15	1.81645	6.15	1.9926	7.3346	-1.9929	0.1363	8.02879	3068.04	5.8218	337.58	6.42162	615	3.89039	48.93
3	2016-05-19	2.83145	16.97	1.80665	6.09	1.9926	7.3346	-1.9929	0.1363	8.02699	3062.5	5.81087	333.91	6.42162	615	3.88794	48.81
3	2016-05-23	2.75874	15.78	1.76302	5.83	1.99535	7.3548	-1.9951	0.136	8.03503	3087.22	5.81916	336.69	6.47543	649	3.87847	48.35
3	2016-05-24	2.68512	14.66	1.77326	5.89	1.9886	7.3053	-1.9885	0.1369	8.02733	3063.56	5.84099	344.12	6.47543	649	3.88383	48.61
3	2016-05-25	2.75557	15.73	1.78507	5.96	1.98938	7.311	-1.98924	0.1368	8.02592	3059.23	5.85381	348.56	6.44254	628	3.90681	49.74
3	2016-05-27	2.74084	15.5	1.81482	6.14	1.9872	7.2951	-1.98704	0.1371	8.02699	3062.5	5.8569	349.64	6.50728	670	3.89833	49.32
3	2016-05-31	2.72981	15.33	1.82455	6.2	1.99172	7.3281	-1.99143	0.1365	8.06135	3169.56	5.85062	347.45	6.43695	624.5	3.9058	49.69
3	2016-06-01	2.74084	15.5	1.80336	6.07	1.99563	7.3568	-1.99584	0.1359	8.0585	3160.55	5.84099	344.12	6.43695	624.5	3.90641	49.72
3	2016-06-02	2.74599	15.58	1.81156	6.12	1.99365	7.3423	-1.99363	0.1362	8.06057	3167.1	5.84166	344.35	6.43695	624.5	3.91282	50.04
3	2016-06-03	2.78994	16.28	1.7984	6.04	2.00986	7.4623	-2.00992	0.134	8.06757	3189.33	5.83273	341.29	6.43695	624.5	3.9048	49.64
3	2016-06-06	2.81	16.61	1.84055	6.3	2.00859	7.4528	-2.00842	0.1342	8.06426	3178.79	5.83601	342.41	6.43695	624.5	3.92296	50.55
3	2016-06-07	2.80336	16.5	1.82616	6.21	2.01008	7.4639	-2.00992	0.134	8.06371	3177.05	5.84719	346.26	6.43695	624.5	3.94042	51.44
3	2016-06-08	2.75938	15.79	1.82455	6.2	2.01187	7.4773	-2.01216	0.1337	8.05959	3163.99	5.84227	344.56	6.43695	624.5	3.961	52.51
3	2016-06-13	2.76191	15.83	1.78339	5.95	2.0064	7.4365	-2.00619	0.1345	8.02824	3066.34	5.78935	326.8	6.43695	624.5	3.919	50.35
3	2016-06-14	2.77259	16	1.78339	5.95	2.00057	7.3933	-2.00026	0.1353	8.03138	3075.98	5.76998	320.53	6.43695	624.5	3.90862	49.83
3	2016-06-15	2.80275	16.49	1.79176	6	2.00294	7.4108	-2.00322	0.1349	8.04442	3116.37	5.7796	323.63	6.43695	624.5	3.89121	48.97
3	2016-06-16	2.77695	16.07	1.75786	5.8	2.00149	7.4001	-2.00174	0.1351	8.03744	3094.67	5.77234	321.29	6.43695	624.5	3.85418	47.19
3	2016-06-17	2.77384	16.02	1.75094	5.76	2.0055	7.4298	-2.00545	0.1346	8.04249	3110.36	5.78622	325.78	6.48844	657.5	3.89528	49.17
3	2016-06-20	2.7985	16.42	1.78171	5.94	2.00705	7.4413	-2.00693	0.1344	8.04324	3112.67	5.82207	337.67	6.48844	657.5	3.92494	50.65
3	2016-06-21	2.8082	16.58	1.72988	5.64	2.00263	7.4085	-2.00248	0.135	8.04119	3106.32	5.82906	340.04	6.48844	657.5	3.92435	50.62
3	2016-06-22	2.80397	16.51	1.7544	5.78	2.00561	7.4306	-2.00545	0.1346	8.05005	3133.96	5.83282	341.32	6.48844	657.5	3.90962	49.88
3	2016-06-23	2.80699	16.56	1.74572	5.73	2.01364	7.4905	-2.01365	0.1335	8.04473	3117.32	5.84742	346.34	6.48844	657.5	3.93006	50.91
3	2016-06-24	2.77695	16.07	1.61741	5.04	1.99625	7.3614	-1.99657	0.1358	8.03176	3077.16	5.77449	321.98	6.48844	657.5	3.87971	48.41
3	2016-06-27	2.81361	16.67	1.57898	4.85	1.99229	7.3323	-1.99216	0.1364	8.04576	3120.54	5.73253	308.75	6.48844	657.5	3.85355	47.16
3	2016-06-28	2.8094	16.6	1.56444	4.78	1.99567	7.3571	-1.99584	0.1359	8.05083	3136.4	5.75795	316.7	6.48844	657.5	3.88321	48.58
3	2016-06-29	2.81	16.61	1.52823	4.61	1.99923	7.3834	-1.99952	0.1354	8.0556	3151.39	5.7884	326.49	6.48844	657.5	3.92415	50.61
3	2016-11-21	2.83615	17.05	1.71199	5.54	1.99153	7.3267	-1.99216	0.1364	8.14355	3441.11	5.82962	340.23	7.38926	1618.5	3.88978	48.9
3	2016-11-23	2.81661	16.72	1.69194	5.43	1.98845	7.3042	-1.9885	0.1369	8.15327	3474.73	5.83121	340.77	7.47506	1763.5	3.8908	48.95
3	2016-11-28	2.873	17.69	1.56653	4.79	1.99243	7.3333	-1.99216	0.1364	8.17049	3535.08	5.82845	339.83	7.37494	1595.5	3.87619	48.24
3	2016-11-29	2.88815	17.96	1.53039	4.62	1.99394	7.3444	-1.99437	0.1361	8.17865	3564.04	5.83174	340.95	7.46078	1738.5	3.83687	46.38
3	2016-11-30	2.88368	17.88	1.53256	4.63	1.98675	7.2918	-1.98704	0.1371	8.17132	3538	5.83478	341.99	7.46078	1738.5	3.92138	50.47
3	2016-12-01	2.89037	18	1.5063	4.51	1.99367	7.3424	-1.99363	0.1362	8.17893	3565.04	5.83147	340.86	7.46078	1738.5	3.98787	53.94
3	2016-12-02	2.92047	18.55	1.47018	4.35	1.99465	7.3496	-1.99437	0.1361	8.16876	3528.95	5.82706	339.36	7.46078	1738.5	3.99747	54.46
3	2016-12-06	2.95491	19.2	1.51513	4.55	1.99825	7.3761	-1.99805	0.1356	8.14878	3459.15	5.8423	344.57	7.46078	1738.5	3.98769	53.93
3	2016-12-09	2.91452	18.44	1.50851	4.52	1.9873	7.2958	-1.98704	0.1371	8.15872	3493.7	5.87319	355.38	7.46078	1738.5	3.99508	54.33
3	2016-12-13	2.97604	19.61	1.57898	4.85	1.99259	7.3345	-1.9929	0.1363	8.13301	3405.04	5.87914	357.5	7.46078	1738.5	4.02034	55.72
3	2016-12-14	2.96579	19.41	1.62531	5.08	1.98451	7.2755	-1.98486	0.1374	8.12532	3378.95	5.87414	355.72	7.46078	1738.5	3.98713	53.9
3	2016-12-27	2.96527	19.4	1.85317	6.38	1.98378	7.2702	-1.9834	0.1376	8.10663	3316.39	5.88744	360.48	7.334	1531.5	4.02696	56.09
3	2016-12-29	2.94759	19.06	1.85786	6.41	1.98748	7.2971	-1.98704	0.1371	8.101	3297.76	5.88683	360.26	7.33954	1540	4.02785	56.14
3	2016-12-30	2.9877	19.84	1.88858	6.61	1.98834	7.3034	-1.9885	0.1369	8.10473	3310.08	5.89004	361.42	7.35883	1570	4.03989	56.82
3	2017-01-03	2.96733	19.44	1.70111	5.48	1.9801	7.2435	-1.97978	0.1381	8.11439	3342.23	5.90184	365.71	7.3843	1610.5	4.01584	55.47
3	2017-01-04	2.96579	19.41	1.75267	5.77	1.98435	7.2743	-1.98413	0.1375	8.12217	3368.31	5.90061	365.26	7.33073	1526.5	4.03353	56.46
3	2017-01-05	2.92316	18.6	1.67523	5.34	1.98901	7.3083	-1.98924	0.1368	8.12201	3367.79	5.90165	365.64	7.36106	1573.5	4.04112	56.89
3	2017-01-06	2.93969	18.91	1.62728	5.09	1.98645	7.2896	-1.98632	0.1372	8.11602	3347.67	5.90113	365.45	7.36201	1575	4.0448	57.1
3	2017-01-11	2.93332	18.79	1.7156	5.56	1.99358	7.3418	-1.99363	0.1362	8.11208	3334.5	5.89962	364.9	7.36613	1581.5	4.00915	55.1
3	2017-01-17	2.91777	18.5	1.61542	5.03	1.99384	7.3437	-1.99437	0.1361	8.10963	3326.36	5.8928	362.42	7.39018	1620	4.01584	55.47
3	2017-01-18	2.91723	18.49	1.58309	4.87	1.98378	7.2702	-1.9834	0.1376	8.11354	3339.37	5.8946	363.07	7.39695	1631	3.9875	53.92
3	2017-01-19	2.90635	18.29	1.65441	5.23	1.99163	7.3275	-1.99143	0.1365	8.11051	3329.29	5.89399	362.85	7.3473	1552	3.99194	54.16
3	2017-01-23	2.91777	18.5	1.67896	5.36	1.99854	7.3783	-1.99878	0.1355	8.12091	3364.08	5.88891	361.01	7.32449	1517	4.01151	55.23
3	2017-01-24	2.8696	17.63	1.63315	5.12	1.99611	7.3604	-1.99657	0.1358	8.12102	3364.45	5.89142	361.92	7.32449	1517	4.0153	55.44
3	2017-01-25	2.92745	18.68	1.61144	5.01	2.00128	7.3985	-2.001	0.1352	8.12442	3375.9	5.90424	366.59	7.32449	1517	4.00879	55.08
3	2017-02-07	2.89204	18.03	1.65058	5.21	1.99531	7.3545	-1.99584	0.1359	8.12139	3365.68	5.89369	362.74	7.41035	1653	4.00824	55.05
3	2017-02-10	2.88759	17.95	1.64094	5.16	1.99053	7.3194	-1.9907	0.1366	8.13549	3413.49	5.90642	367.39	7.41035	1653	4.03777	56.7
3	2017-02-13	2.85013	17.29	1.59737	4.94	1.98691	7.293	-1.98704	0.1371	8.14214	3436.28	5.91385	370.13	7.41035	1653	4.018	55.59
3	2017-02-15	2.8696	17.63	1.6312	5.11	1.98568	7.284	-1.98559	0.1373	8.1379	3421.71	5.91747	371.47	7.41035	1653	4.02088	55.75
3	2017-02-16	2.86676	17.58	1.60543	4.98	1.98995	7.3152	-1.98997	0.1367	8.1435	3440.93	5.91377	370.1	7.41035	1653	4.01908	55.65
3	2017-02-21	2.88088	17.83	1.62728	5.09	1.98151	7.2537	-1.98123	0.1379	8.1556	3482.82	5.92265	373.4	7.30687	1490.5	4.03707	56.66
3	2017-02-22	2.99423	19.97	1.6312	5.11	1.98241	7.2602	-1.98195	0.1378	8.15759	3489.76	5.9226	373.38	7.30687	1490.5	4.02249	55.84
3	2017-02-27	2.87074	17.65	1.65632	5.24	1.98432	7.2741	-1.98413	0.1375	8.14503	3446.22	5.9122	369.52	7.30687	1490.5	4.0241	55.93
3	2017-02-28	2.85877	17.44	1.66393	5.28	1.98293	7.264	-1.9834	0.1376	8.14694	3452.81	5.91415	370.24	7.37149	1590	4.018	55.59
3	2017-03-06	2.82138	16.8	1.71019	5.53	1.98766	7.2984	-1.98777	0.137	8.14511	3446.48	5.9223	373.27	7.37149	1590	4.02553	56.01
3	2017-03-07	2.87469	17.72	1.6901	5.42	1.98698	7.2935	-1.98704	0.1371	8.14728	3453.96	5.91962	372.27	7.37149	1590	4.02392	55.92
3	2017-03-08	2.85647	17.4	1.66393	5.28	1.98611	7.2871	-1.98559	0.1373	8.14576	3448.73	5.92045	372.58	7.37149	1590	3.97237	53.11
3	2017-03-09	2.89037	18	1.64287	5.17	1.98926	7.3101	-1.98924	0.1368	8.13942	3426.94	5.92128	372.89	7.37149	1590	3.95489	52.19
3	2017-03-14	2.85013	17.29	1.639	5.15	1.99234	7.3327	-1.9929	0.1363	8.14807	3456.69	5.92281	373.46	7.37149	1590	3.93026	50.92
3	2017-03-15	2.85186	17.32	1.65632	5.24	2.00453	7.4226	-2.00396	0.1348	8.15008	3463.64	5.92719	375.1	7.15188	1276.5	3.94758	51.81
3	2017-03-16	2.89037	18	1.64673	5.19	2.00504	7.4264	-2.00545	0.1346	8.15522	3481.51	5.93418	377.73	7.15188	1276.5	3.94623	51.74
3	2017-03-17	2.85071	17.3	1.64481	5.18	2.00321	7.4128	-2.00322	0.1349	8.14491	3445.81	5.93574	378.32	7.15188	1276.5	3.94662	51.76
3	2017-03-24	2.81541	16.7	1.5707	4.81	2.00602	7.4337	-2.00619	0.1345	8.15754	3489.6	5.93094	376.51	7.15188	1276.5	3.9279	50.8
3	2017-03-27	2.83262	16.99	1.54116	4.67	2.01049	7.467	-2.01066	0.1339	8.15422	3478.04	5.92695	375.01	7.17625	1308	3.92691	50.75
3	2017-03-28	2.82909	16.93	1.56444	4.78	2.0068	7.4395	-2.00693	0.1344	8.15186	3469.81	5.93304	377.3	7.20266	1343	3.93828	51.33
3	2017-03-29	2.80578	16.54	1.56862	4.8	2.00396	7.4184	-2.00396	0.1348	8.15052	3465.19	5.9363	378.53	7.20266	1343	3.95929	52.42
3	2017-03-30	2.83027	16.95	1.60141	4.96	1.9953	7.3544	-1.9951	0.136	8.14228	3436.76	5.94138	380.46	7.24172	1396.5	3.96954	52.96
3	2017-04-05	2.80639	16.55	1.58104	4.86	1.995	7.3522	-1.99437	0.1361	8.16163	3503.89	5.94041	380.09	7.24172	1396.5	3.99563	54.36
3	2017-04-06	2.80639	16.55	1.62924	5.1	1.99365	7.3423	-1.99363	0.1362	8.16452	3514.05	5.9422	380.77	7.24172	1396.5	4.00533	54.89
3	2017-04-07	2.77446	16.03	1.59534	4.93	1.9889	7.3075	-1.98924	0.1368	8.16549	3517.46	5.94348	381.26	7.24172	1396.5	4.01169	55.24
3	2017-04-10	2.77259	16	1.57485	4.83	1.9899	7.3148	-1.98997	0.1367	8.16199	3505.14	5.94346	381.25	7.24172	1396.5	4.02499	55.98
3	2017-04-11	2.76569	15.89	1.59127	4.91	1.9889	7.3075	-1.98924	0.1368	8.16546	3517.33	5.94327	381.18	7.24172	1396.5	4.02945	56.23
3	2017-04-12	2.72785	15.3	1.60543	4.98	1.99477	7.3505	-1.99437	0.1361	8.16321	3509.44	5.94516	381.9	7.24172	1396.5	4.02285	55.86
3	2017-04-13	2.6953	14.81	1.60744	4.99	1.98965	7.313	-1.98924	0.1368	8.16467	3514.57	5.9417	380.58	7.24172	1396.5	4.02339	55.89
3	2017-04-18	2.73046	15.34	1.58924	4.9	1.99944	7.3849	-1.99952	0.1354	8.14982	3462.74	5.93052	376.35	7.24172	1396.5	4.00533	54.89
3	2017-04-19	2.74213	15.52	1.58309	4.87	1.99846	7.3777	-1.99805	0.1356	8.14493	3445.88	5.93288	377.24	7.13449	1254.5	3.96897	52.93
3	2017-04-20	2.74342	15.54	1.56653	4.79	1.99825	7.3761	-1.99805	0.1356	8.14947	3461.55	5.93505	378.06	7.12206	1239	3.9701	52.99
3	2017-04-21	2.76632	15.9	1.52823	4.61	1.99975	7.3872	-2.00026	0.1353	8.15098	3466.79	5.93521	378.12	7.14638	1269.5	3.95047	51.96
3	2017-04-24	2.77758	16.08	1.5433	4.68	2.0125	7.482	-2.01291	0.1336	8.14068	3431.26	5.95607	386.09	7.12166	1238.5	3.94352	51.6
3	2017-04-25	2.81959	16.77	1.51293	4.54	2.01786	7.5222	-2.01741	0.133	8.14351	3440.97	5.95819	386.91	7.11964	1236	3.95316	52.1
3	2017-04-26	2.83086	16.96	1.53687	4.65	2.01695	7.5154	-2.01665	0.1331	8.14473	3445.18	5.96289	388.73	7.11802	1234	3.94778	51.82
3	2017-04-27	2.80578	16.54	1.52388	4.59	2.01492	7.5001	-2.01515	0.1333	8.14518	3446.72	5.96046	387.79	7.14204	1264	3.94042	51.44
3	2017-04-28	2.79055	16.29	1.52823	4.61	2.01648	7.5118	-2.01665	0.1331	8.14315	3439.75	5.95866	387.09	7.14835	1272	3.94604	51.73
3	2017-05-02	2.78006	16.12	1.49962	4.48	2.01986	7.5373	-2.02042	0.1326	8.13932	3426.58	5.96494	389.53	7.14835	1272	3.92118	50.46
3	2017-05-03	2.76254	15.84	1.49065	4.44	2.01621	7.5098	-2.01665	0.1331	8.13539	3413.13	5.96453	389.37	7.08716	1196.5	3.9277	50.79
3	2017-05-04	2.78563	16.21	1.51513	4.55	2.02487	7.5751	-2.02495	0.132	8.13282	3404.39	5.97121	391.98	7.09838	1210	3.87909	48.38
3	2017-05-05	2.78501	16.2	1.53039	4.62	2.02704	7.5916	-2.02647	0.1318	8.12639	3382.55	5.97772	394.54	7.10743	1221	3.89386	49.1
3	2017-05-08	2.79055	16.29	1.49515	4.46	2.02054	7.5424	-2.02042	0.1326	8.11934	3358.81	5.97645	394.04	7.1111	1225.5	3.89874	49.34
3	2017-05-10	2.80215	16.48	1.50185	4.49	2.01522	7.5024	-2.01515	0.1333	8.11304	3337.7	5.98255	396.45	7.17012	1300	3.91641	50.22
3	2017-05-12	2.79362	16.34	1.50408	4.5	2.02045	7.5417	-2.02042	0.1326	8.12722	3385.38	5.98048	395.63	7.15696	1283	3.92868	50.84
3	2017-05-15	2.793	16.33	1.4884	4.43	2.02355	7.5651	-2.02344	0.1322	8.13129	3399.19	5.98134	395.97	7.11883	1235	3.94778	51.82
3	2017-05-17	2.79728	16.4	1.53039	4.62	2.03852	7.6792	-2.03868	0.1302	8.13446	3409.97	5.96907	391.14	7.05618	1160	3.95527	52.21
3	2017-05-22	2.82791	16.91	1.59939	4.95	2.04622	7.7386	-2.04562	0.1293	8.13483	3411.24	5.96907	391.14	7.00397	1101	3.98657	53.87
3	2017-05-23	2.82791	16.91	1.56862	4.8	2.04192	7.7054	-2.04176	0.1298	8.13862	3424.19	5.97131	392.02	7.02909	1129	3.99176	54.15
3	2017-05-25	2.8285	16.92	1.61542	5.03	2.04122	7.7	-2.04176	0.1298	8.15641	3485.66	5.97162	392.14	7.04752	1150	3.9408	51.46
3	2017-05-26	2.81541	16.7	1.65441	5.23	2.03687	7.6666	-2.03638	0.1305	8.15491	3480.43	5.9696	391.35	7.04752	1150	3.95412	52.15
3	2017-06-01	2.81121	16.63	1.63315	5.12	2.03255	7.6335	-2.03256	0.131	8.15987	3497.74	5.97039	391.66	7.04752	1150	3.92454	50.63
3	2017-06-02	2.78994	16.28	1.65058	5.21	2.03926	7.6849	-2.03945	0.1301	8.15666	3486.51	5.97266	392.55	7.04752	1150	3.91102	49.95
3	2017-06-05	2.77944	16.11	1.6525	5.22	2.03569	7.6575	-2.03638	0.1305	8.15155	3468.75	5.97136	392.04	7.04752	1150	3.90137	49.47
3	2017-06-06	2.7782	16.09	1.61343	5.02	2.03646	7.6634	-2.03638	0.1305	8.15848	3492.88	5.96461	389.4	7.04752	1150	3.91442	50.12
3	2017-06-07	2.75874	15.78	1.59534	4.93	2.03469	7.6499	-2.03409	0.1308	8.17015	3533.87	5.96404	389.18	7.04752	1150	3.87245	48.06
3	2017-06-08	2.76064	15.81	1.62924	5.1	2.03154	7.6258	-2.03179	0.1311	8.17779	3560.98	5.96396	389.15	7.04752	1150	3.86828	47.86
3	2017-06-09	2.76317	15.85	1.62728	5.09	2.02956	7.6107	-2.02951	0.1314	8.18205	3576.17	5.96715	390.39	7.04752	1150	3.87432	48.15
3	2017-06-12	2.76883	15.94	1.60342	4.97	2.03026	7.6161	-2.03027	0.1313	8.18155	3574.39	5.95744	386.62	7.04752	1150	3.87722	48.29
3	2017-06-13	2.73826	15.46	1.62137	5.06	2.03105	7.6221	-2.03103	0.1312	8.18375	3582.27	5.96294	388.75	7.04752	1150	3.88609	48.72
3	2017-06-14	2.75047	15.65	1.60744	4.99	2.03063	7.6189	-2.03027	0.1313	8.17055	3535.3	5.95992	387.58	7.04752	1150	3.85015	47
3	2017-06-15	2.74983	15.64	1.61144	5.01	2.02648	7.5873	-2.02647	0.1318	8.16871	3528.79	5.95597	386.05	6.97073	1065	3.84844	46.92
3	2017-06-16	2.75047	15.65	1.59331	4.92	2.03155	7.6259	-2.03179	0.1311	8.16586	3518.76	5.96255	388.6	6.96177	1055.5	3.85799	47.37
3	2017-06-19	2.74727	15.6	1.60342	4.97	2.02854	7.603	-2.02799	0.1316	8.17574	3553.67	5.97111	391.94	6.95464	1048	3.84823	46.91
3	2017-06-20	2.73437	15.4	1.60944	5	2.02867	7.604	-2.02875	0.1315	8.17371	3546.49	5.96412	389.21	6.94264	1035.5	3.82908	46.02
3	2017-06-21	2.72981	15.33	1.59534	4.93	2.03172	7.6272	-2.03179	0.1311	8.18534	3587.95	5.96229	388.5	6.94264	1035.5	3.80265	44.82
3	2017-06-23	2.66445	14.36	1.59331	4.92	2.03508	7.6529	-2.03562	0.1306	8.19502	3622.88	5.96003	387.62	6.98054	1075.5	3.81859	45.54
3	2017-06-26	2.63189	13.9	1.57485	4.83	2.03463	7.6494	-2.03485	0.1307	8.20743	3668.09	5.96371	389.05	6.98054	1075.5	3.82494	45.83
3	2017-06-28	2.61593	13.68	1.60744	4.99	2.04599	7.7368	-2.04562	0.1293	8.20143	3646.17	5.95537	385.82	6.92658	1019	3.85672	47.31
3	2017-06-29	2.59824	13.44	1.63315	5.12	2.04957	7.7646	-2.04949	0.1288	8.20763	3668.83	5.94191	380.66	6.92658	1019	3.85904	47.42
3	2017-07-12	2.62467	13.8	1.71019	5.53	2.0472	7.7462	-2.04717	0.1291	8.2049	3658.82	5.95298	384.9	6.92658	1019	3.86577	47.74
3	2017-07-19	2.57946	13.19	1.69194	5.43	2.05093	7.7751	-2.05105	0.1286	8.2241	3729.75	5.95464	385.54	7.14913	1273	3.906	49.7
3	2017-08-09	2.52011	12.43	1.68825	5.41	2.06025	7.8479	-2.05964	0.1275	8.22444	3731.04	5.93975	379.84	7.19293	1330	3.96462	52.7
3	2017-08-10	2.5177	12.4	1.68825	5.41	2.05737	7.8254	-2.05729	0.1278	8.22038	3715.92	5.92972	376.05	7.19293	1330	3.94932	51.9
3	2017-08-16	2.50389	12.23	1.76302	5.83	2.06355	7.8739	-2.06357	0.127	8.21647	3701.42	5.93777	379.09	7.15422	1279.5	3.91741	50.27
3	2017-10-11	2.59525	13.4	2.00283	7.41	2.0561	7.8154	-2.05573	0.128	8.26942	3902.69	5.96653	390.15	6.90776	1000	4.042	56.94
3	2017-10-13	2.68171	14.61	1.9947	7.35	2.05143	7.779	-2.05183	0.1285	8.2741	3921	5.96978	391.42	6.9378	1030.5	4.04603	57.17
3	2017-10-30	2.62177	13.76	1.9713	7.18	2.04691	7.7439	-2.04717	0.1291	8.29648	4009.72	5.97612	393.91	7.01437	1112.5	4.10923	60.9
3	2017-11-16	2.77321	16.01	2.0189	7.53	2.05469	7.8044	-2.05494	0.1281	8.31996	4105.01	5.95306	384.93	7.11721	1233	4.11676	61.36
3	2017-12-22	2.73761	15.45	2.10291	8.19	2.0541	7.7998	-2.05338	0.1283	8.30761	4054.6	5.96686	390.28	7.18273	1316.5	4.17823	65.25
3	2017-12-29	2.75239	15.68	2.10169	8.18	2.05498	7.8067	-2.05494	0.1281	8.30173	4030.85	5.96404	389.18	7.17511	1306.5	4.20275	66.87
3	2018-01-10	2.73567	15.42	2.0656	7.89	2.05095	7.7753	-2.05105	0.1286	8.3447	4207.81	5.98796	398.6	7.17012	1300	4.237	69.2
3	2018-01-11	2.72785	15.3	2.05668	7.82	2.05616	7.8159	-2.05573	0.128	8.34417	4205.59	5.98457	397.25	7.17012	1300	4.23787	69.26
3	2018-01-12	2.72981	15.33	2.06179	7.86	2.06357	7.874	-2.06357	0.127	8.34877	4225	5.98768	398.49	7.17012	1300	4.24664	69.87
3	2018-01-25	2.70738	14.99	2.22354	9.24	2.05915	7.8393	-2.05885	0.1276	8.38139	4365.08	5.98786	398.56	7.17587	1307.5	4.25448	70.42
3	2018-01-26	2.67896	14.57	2.20717	9.09	2.06054	7.8502	-2.06042	0.1274	8.3851	4381.3	5.99289	400.57	7.17587	1307.5	4.2559	70.52
3	2018-01-30	2.73696	15.44	2.1838	8.88	2.05962	7.843	-2.05964	0.1275	8.35611	4256.1	5.98172	396.12	7.32053	1511	4.2344	69.02
3	2018-01-31	2.71734	15.14	2.22786	9.28	2.05558	7.8114	-2.05573	0.128	8.36075	4275.9	5.98005	395.46	7.31455	1502	4.23483	69.05
3	2018-02-01	2.698	14.85	2.22678	9.27	2.06442	7.8807	-2.06436	0.1269	8.35371	4245.9	5.97506	393.49	7.24423	1400	4.24348	69.65
3	2018-02-07	2.70337	14.93	2.19611	8.99	2.03986	7.6895	-2.04022	0.13	8.3066	4050.5	5.94051	380.13	7.24423	1400	4.1822	65.51
3	2018-03-22	2.74148	15.51	2.51285	12.34	2.05326	7.7933	-2.05338	0.1283	8.29912	4020.35	5.9112	369.15	7.2302	1380.5	4.2328	68.91
3	2018-03-26	2.72392	15.24	2.56418	12.99	2.05485	7.8057	-2.05494	0.1281	8.26356	3879.89	5.8949	363.18	7.18349	1317.5	4.25021	70.12
3	2018-04-11	2.71271	15.07	2.59749	13.43	2.04807	7.7529	-2.04794	0.129	8.27851	3938.34	5.93007	376.18	7.18349	1317.5	4.2775	72.06
3	2018-04-12	2.74084	15.5	2.60933	13.59	2.0484	7.7555	-2.04872	0.1289	8.26838	3898.64	5.93706	378.82	7.18349	1317.5	4.27694	72.02
3	2018-04-19	2.77196	15.99	2.59972	13.46	2.04798	7.7522	-2.04794	0.129	8.24587	3811.84	5.94529	381.95	7.15266	1277.5	4.30109	73.78
3	2018-04-24	2.74599	15.58	2.58249	13.23	2.04314	7.7148	-2.0433	0.1296	8.25414	3843.49	5.94832	383.11	7.12004	1236.5	4.30217	73.86
3	2018-04-25	2.74535	15.57	2.58475	13.26	2.04041	7.6938	-2.04022	0.13	8.25028	3828.7	5.94062	380.17	7.10126	1213.5	4.30407	74
3	2018-04-27	2.74277	15.53	2.60712	13.56	2.03891	7.6822	-2.03945	0.1301	8.23134	3756.88	5.95231	384.64	7.04316	1145	4.31268	74.64
3	2018-05-03	2.77009	15.96	2.56187	12.96	2.0304	7.6171	-2.03027	0.1313	8.24091	3793	5.95226	384.62	6.99118	1087	4.29892	73.62
3	2018-05-04	2.76001	15.8	2.56649	13.02	2.02944	7.6098	-2.02951	0.1314	8.23605	3774.6	5.9585	387.03	6.96932	1063.5	4.31575	74.87
3	2018-05-07	2.75047	15.65	2.61154	13.62	2.02692	7.5907	-2.02647	0.1318	8.25171	3834.19	5.96489	389.51	7.00534	1102.5	4.33297	76.17
3	2018-05-10	2.74599	15.58	2.68171	14.61	2.02355	7.5651	-2.02344	0.1322	8.26695	3893.06	5.97119	391.97	7.10906	1223	4.34989	77.47
3	2018-05-15	2.7447	15.56	2.66166	14.32	2.02151	7.5497	-2.02117	0.1325	8.27489	3924.1	5.97221	392.37	7.03351	1134	4.36221	78.43
3	2018-05-16	2.73112	15.35	2.71998	15.18	2.01799	7.5232	-2.01741	0.133	8.26689	3892.84	5.97434	393.21	7.19105	1327.5	4.37299	79.28
3	2018-05-17	2.74663	15.59	2.72785	15.3	2.01616	7.5094	-2.01665	0.1331	8.25947	3864.05	5.98088	395.79	7.19105	1327.5	4.37324	79.3
3	2018-05-18	2.7389	15.47	2.72458	15.25	2.01678	7.5141	-2.01665	0.1331	8.26952	3903.06	5.97805	394.67	7.19105	1327.5	4.36323	78.51
3	2018-05-21	2.74084	15.5	2.7447	15.56	2.01851	7.5271	-2.01891	0.1328	8.27416	3921.24	5.98109	395.87	7.15929	1286	4.37223	79.22
3	2018-05-22	2.74019	15.49	2.76946	15.95	2.01494	7.5003	-2.01515	0.1333	8.27032	3906.21	5.98379	396.94	7.15929	1286	4.37664	79.57
3	2018-05-23	2.74406	15.55	2.77321	16.01	2.01116	7.472	-2.01141	0.1338	8.25702	3854.58	5.97274	392.58	7.13688	1257.5	4.37952	79.8
3	2018-05-24	2.77882	16.1	2.79055	16.29	2.01158	7.4751	-2.01141	0.1338	8.24989	3827.22	5.96753	390.54	7.13688	1257.5	4.36679	78.79
3	2018-05-31	2.83321	17	2.70203	14.91	2.01422	7.4949	-2.01365	0.1335	8.24338	3802.38	5.94819	383.06	7.14913	1273	4.35144	77.59
3	2018-06-01	2.8184	16.75	2.7272	15.29	2.0131	7.4865	-2.01291	0.1336	8.23499	3770.59	5.95819	386.91	7.17089	1301	4.34107	76.79
3	2018-06-04	2.82968	16.94	2.78068	16.13	2.01474	7.4988	-2.0144	0.1334	8.24475	3807.58	5.96129	388.11	7.17089	1301	4.32135	75.29
3	2018-06-05	2.82613	16.88	2.75811	15.77	2.01578	7.5066	-2.01515	0.1333	8.25461	3845.32	5.95814	386.89	7.17089	1301	4.32254	75.38
3	2018-06-06	2.80759	16.57	2.7682	15.93	2.01775	7.5214	-2.01741	0.133	8.25254	3837.35	5.95811	386.88	7.17089	1301	4.32228	75.36
3	2018-06-07	2.81	16.61	2.77259	16	2.0205	7.5421	-2.02042	0.1326	8.25088	3831.01	5.95568	385.94	7.17089	1301	4.34795	77.32
3	2018-06-08	2.819	16.76	2.76127	15.82	2.02013	7.5393	-2.02042	0.1326	8.23738	3779.62	5.95355	385.12	7.17089	1301	4.33677	76.46
3	2018-06-11	2.80759	16.57	2.74019	15.49	2.02073	7.5438	-2.02042	0.1326	8.23747	3779.98	5.96085	387.94	7.19669	1335	4.33677	76.46
3	2018-06-13	2.80215	16.48	2.72851	15.31	2.02079	7.5443	-2.02042	0.1326	8.23968	3788.34	5.96165	388.25	7.19669	1335	4.34042	76.74
3	2018-06-14	2.80336	16.5	2.70203	14.91	2.00232	7.4062	-2.00248	0.135	8.23572	3773.37	5.97391	393.04	7.17358	1304.5	4.32994	75.94
3	2018-06-19	2.82138	16.8	2.65605	14.24	2.01709	7.5164	-2.01665	0.1331	8.19454	3621.12	5.94858	383.21	7.12044	1237	4.31855	75.08
3	2018-06-20	2.81541	16.7	2.67415	14.5	2.01377	7.4915	-2.01365	0.1335	8.19849	3635.44	5.9514	384.29	7.11802	1234	4.31402	74.74
3	2018-06-25	2.82138	16.8	2.71005	15.03	2.03528	7.6544	-2.03562	0.1306	8.17765	3560.48	5.93238	377.05	7.11802	1234	4.31388	74.73
3	2018-06-26	2.82435	16.85	2.71005	15.03	2.03643	7.6632	-2.03638	0.1305	8.16937	3531.11	5.93291	377.25	7.11802	1234	4.3348	76.31
3	2018-06-28	2.82435	16.85	2.70805	15	2.03691	7.6669	-2.03715	0.1304	8.13843	3423.53	5.9319	376.87	7.10455	1217.5	4.35478	77.85
3	2018-07-02	2.83615	17.05	2.71271	15.07	2.04914	7.7612	-2.04949	0.1288	8.13387	3407.96	5.93158	376.75	7.14283	1265	4.34769	77.3
3	2018-07-03	2.85013	17.29	2.71469	15.1	2.0468	7.7431	-2.04717	0.1291	8.13426	3409.28	5.93967	379.81	7.12408	1241.5	4.35363	77.76
3	2018-07-05	2.85934	17.45	2.75239	15.68	2.04891	7.7594	-2.04872	0.1289	8.11446	3342.44	5.94435	381.59	7.12408	1241.5	4.34886	77.39
3	2018-07-06	2.87243	17.68	2.75366	15.7	2.05465	7.8041	-2.05494	0.1281	8.12122	3365.12	5.94636	382.36	7.12408	1241.5	4.34523	77.11
3	2018-07-10	2.93066	18.74	2.77571	16.05	2.05234	7.7861	-2.05183	0.1285	8.15119	3467.52	5.95648	386.25	7.12408	1241.5	4.36767	78.86
3	2018-07-11	2.95439	19.19	2.79239	16.32	2.05407	7.7996	-2.05416	0.1282	8.13374	3407.53	5.94385	381.4	7.0859	1195	4.29592	73.4
3	2018-07-13	3.00667	20.22	2.77633	16.06	2.05662	7.8195	-2.05651	0.1279	8.15843	3492.69	5.95332	385.03	7.09548	1206.5	4.32188	75.33
3	2018-07-16	2.96114	19.32	2.7682	15.93	2.05864	7.8353	-2.05885	0.1276	8.15251	3472.09	5.95077	384.05	7.10332	1216	4.27444	71.84
3	2018-07-17	2.96114	19.32	2.77758	16.08	2.05675	7.8205	-2.05651	0.1279	8.14595	3449.38	5.95319	384.98	7.10332	1216	4.27889	72.16
3	2018-07-18	2.99573	20	2.79789	16.41	2.05674	7.8204	-2.05651	0.1279	8.1407	3431.32	5.95858	387.06	7.09049	1200.5	4.28909	72.9
3	2018-07-19	3.00221	20.13	2.82494	16.86	2.06537	7.8882	-2.06514	0.1268	8.13983	3428.34	5.9563	386.18	7.06902	1175	4.28469	72.58
3	2018-07-20	2.99873	20.06	2.83732	17.07	2.07135	7.9355	-2.07147	0.126	8.15848	3492.89	5.95485	385.62	7.06048	1165	4.29142	73.07
3	2018-07-23	3.01847	20.46	2.8559	17.39	2.07222	7.9424	-2.07227	0.1259	8.16785	3525.75	5.95293	384.88	7.09796	1209.5	4.29128	73.06
3	2018-07-24	3.03447	20.79	2.83908	17.1	2.07146	7.9364	-2.07147	0.126	8.1836	3581.71	5.96147	388.18	7.09796	1209.5	4.29647	73.44
3	2018-07-25	3.0842	21.85	2.85302	17.34	2.07189	7.9398	-2.07147	0.126	8.18249	3577.75	5.95886	387.17	7.1168	1232.5	4.30312	73.93
3	2018-07-27	3.13549	23	2.84025	17.12	2.0723	7.9431	-2.07227	0.1259	8.16657	3521.23	5.97147	392.08	7.1168	1232.5	4.30798	74.29
3	2018-07-30	3.19458	24.4	2.83615	17.05	2.07664	7.9776	-2.07704	0.1253	8.16482	3515.08	5.9685	390.92	7.1168	1232.5	4.31709	74.97
3	2018-08-22	3.31999	27.66	2.98568	19.8	2.07121	7.9344	-2.07147	0.126	8.10408	3307.95	5.95069	384.02	7.1624	1290	4.31455	74.78
3	2018-09-17	3.36315	28.88	3.04166	20.94	2.08087	8.0114	-2.08024	0.1249	8.07244	3204.92	5.93571	378.31	7.16742	1296.5	4.35735	78.05
3	2018-09-18	3.36384	28.9	3.00717	20.23	2.0802	8.0061	-2.08024	0.1249	8.09237	3269.43	5.93682	378.73	7.17281	1303.5	4.36983	79.03
3	2018-09-20	3.3492	28.48	3.09241	22.03	2.0873	8.0631	-2.08747	0.124	8.10474	3310.13	5.94707	382.63	7.1869	1322	4.36564	78.7
3	2018-09-21	3.30689	27.3	3.09693	22.13	2.08655	8.0571	-2.08667	0.1241	8.13461	3410.49	5.9514	384.29	7.1869	1322	4.36691	78.8
3	2018-09-25	3.3322	28	3.05636	21.25	2.08979	8.0832	-2.0899	0.1237	8.12557	3379.8	5.95036	383.89	7.1869	1322	4.40513	81.87
3	2018-09-26	3.34427	28.34	3.00766	20.24	2.08875	8.0748	-2.08828	0.1239	8.13659	3417.24	5.95335	385.04	7.1869	1322	4.39864	81.34
3	2018-09-28	3.33932	28.2	3.05447	21.21	2.0762	7.9741	-2.07625	0.1254	8.1429	3438.86	5.9485	383.18	7.19331	1330.5	4.41546	82.72
3	2018-10-09	3.34286	28.3	3.03255	20.75	2.07375	7.9546	-2.07306	0.1258	8.09824	3288.69	5.92139	372.93	7.1903	1326.5	4.44265	85
3	2018-10-29	3.36315	28.88	2.81361	16.67	2.06906	7.9174	-2.0691	0.1263	8.03167	3076.89	5.87355	355.51	7.26927	1435.5	4.34821	77.34
3	2018-10-30	3.41904	30.54	2.78192	16.15	2.06737	7.904	-2.06751	0.1265	8.04246	3110.26	5.87361	355.53	7.26927	1435.5	4.32955	75.91
3	2018-10-31	3.4314	30.92	2.79606	16.38	2.06567	7.8906	-2.06514	0.1268	8.05637	3153.82	5.89057	361.61	7.26822	1434	4.32374	75.47
3	2018-11-02	3.39786	29.9	2.83791	17.08	2.06005	7.8464	-2.05964	0.1275	8.09872	3290.25	5.89737	364.08	7.22984	1380	4.28813	72.83
3	2018-11-15	3.38065	29.39	2.94444	19	2.06189	7.8608	-2.06121	0.1273	8.08406	3242.37	5.88173	358.43	7.22111	1368	4.199	66.62
3	2018-11-20	3.33932	28.2	2.96836	19.46	2.06655	7.8975	-2.06672	0.1266	8.07664	3218.41	5.86096	351.06	7.22475	1373	4.13565	62.53
3	2018-11-28	3.45663	31.71	2.95959	19.29	2.06738	7.9041	-2.06751	0.1265	8.0643	3178.93	5.87883	357.39	7.20266	1343	4.07346	58.76
3	2018-12-07	3.42328	30.67	3.01013	20.29	2.05709	7.8232	-2.05729	0.1278	8.06513	3181.56	5.84485	345.45	7.22984	1380	4.1218	61.67
3	2018-12-11	3.44042	31.2	3.0037	20.16	2.05524	7.8087	-2.05573	0.128	8.05827	3159.82	5.84116	344.18	7.22984	1380	4.09767	60.2
3	2018-12-14	3.39081	29.69	3.15145	23.37	2.05569	7.8122	-2.05573	0.128	8.0602	3165.91	5.84993	347.21	7.22984	1380	4.099	60.28
3	2018-12-17	3.40053	29.98	3.18883	24.26	2.05753	7.8266	-2.05729	0.1278	8.05871	3161.2	5.83849	343.26	7.2717	1439	4.08782	59.61
3	2018-12-18	3.39417	29.79	3.1793	24.03	2.05846	7.8339	-2.05807	0.1277	8.04829	3128.43	5.8303	340.46	7.27031	1437	4.02998	56.26
3	2018-12-19	3.36557	28.95	3.2068	24.7	2.05939	7.8412	-2.05964	0.1275	8.03629	3091.13	5.83341	341.52	7.2724	1440	4.04725	57.24
3	2018-12-20	3.40053	29.98	3.18511	24.17	2.06442	7.8807	-2.06436	0.1269	8.02859	3067.42	5.81884	336.58	7.27379	1442	3.99544	54.35
3	2019-01-04	3.40053	29.98	3.157	23.5	2.05763	7.8274	-2.05729	0.1278	8.01825	3035.87	5.83884	343.38	7.26753	1433	4.0441	57.06
4	2014-04-08	3.67122	39.3	1.75786	5.8	2.14584	8.5492	-2.14558	0.117	7.71303	2237.32	5.81081	333.89	6.7511	855	4.67907	107.67
4	2014-04-14	3.66868	39.2	1.82616	6.21	2.15119	8.5951	-2.15158	0.1163	7.72692	2268.61	5.79846	329.79	6.7511	855	4.69199	109.07
4	2014-04-15	3.69138	40.1	1.88099	6.56	2.15119	8.5951	-2.15158	0.1163	7.70951	2229.46	5.78867	326.58	6.7511	855	4.68896	108.74
4	2014-04-22	3.66356	39	1.90658	6.73	2.15303	8.6109	-2.1533	0.1161	7.69476	2196.8	5.82017	337.03	6.65415	776	4.69382	109.27
4	2014-04-23	3.6763	39.5	1.90509	6.72	2.15392	8.6186	-2.15417	0.116	7.69379	2194.67	5.81428	335.05	6.65801	779	4.69236	109.11
4	2014-04-24	3.6763	39.5	1.91692	6.8	2.15684	8.6438	-2.15675	0.1157	7.69187	2190.47	5.8175	336.13	6.66058	781	4.70348	110.33
4	2014-04-25	3.6763	39.5	1.80336	6.07	2.15764	8.6507	-2.15762	0.1156	7.68148	2167.83	5.80964	333.5	6.65929	780	4.69665	109.58
4	2014-04-30	3.66612	39.1	1.86408	6.45	2.16104	8.6802	-2.16109	0.1152	7.67724	2158.66	5.82272	337.89	6.65028	773	4.68278	108.07
4	2014-05-09	3.66356	39	1.83258	6.25	2.14814	8.5689	-2.14815	0.1167	7.66571	2133.91	5.82464	338.54	6.68336	799	4.68111	107.89
4	2014-05-13	3.66099	38.9	1.84214	6.31	2.14437	8.5367	-2.14473	0.1171	7.68471	2174.85	5.83449	341.89	6.65415	776	4.69355	109.24
4	2014-05-14	3.68387	39.8	1.80665	6.09	2.14511	8.543	-2.14473	0.1171	7.68357	2172.37	5.83361	341.59	6.65544	777	4.70221	110.19
4	2014-05-16	3.66868	39.2	1.74222	5.71	2.14434	8.5364	-2.14473	0.1171	7.67134	2145.95	5.82597	338.99	6.64118	766	4.69821	109.75
4	2014-05-19	3.67377	39.4	1.72277	5.6	2.14604	8.5509	-2.14644	0.1169	7.65688	2115.14	5.82455	338.51	6.72022	829	4.69474	109.37
4	2014-05-20	3.6763	39.5	1.75094	5.76	2.14571	8.5481	-2.14558	0.117	7.65717	2115.77	5.82399	338.32	6.72022	829	4.69766	109.69
4	2014-05-22	3.55535	35	1.81808	6.16	2.14178	8.5146	-2.14217	0.1174	7.66429	2130.87	5.83194	341.02	6.6796	796	4.70375	110.36
4	2014-05-28	3.66099	38.9	1.8197	6.17	2.14004	8.4998	-2.13962	0.1177	7.68218	2169.35	5.84148	344.29	6.63988	765	4.69875	109.81
4	2014-05-29	3.65066	38.5	1.8197	6.17	2.13829	8.4849	-2.13792	0.1179	7.67562	2155.16	5.84212	344.51	6.63988	765	4.70021	109.97
4	2014-05-30	3.65066	38.5	1.79009	5.99	2.14201	8.5165	-2.14217	0.1174	7.67622	2156.46	5.84134	344.24	6.63988	765	4.6951	109.41
4	2014-06-03	3.65066	38.5	1.85786	6.41	2.14283	8.5235	-2.14302	0.1173	7.67319	2149.92	5.83913	343.48	6.63988	765	4.6897	108.82
4	2014-06-05	3.6763	39.5	1.87334	6.51	2.14556	8.5468	-2.14558	0.117	7.6735	2150.6	5.84352	344.99	6.63988	765	4.68942	108.79
4	2014-06-06	3.67883	39.6	1.8563	6.4	2.14327	8.5273	-2.14302	0.1173	7.66609	2134.72	5.85019	347.3	6.63988	765	4.68776	108.61
4	2014-06-09	3.68888	40	1.87026	6.49	2.13808	8.4831	-2.13792	0.1179	7.66588	2134.28	5.85395	348.61	6.63988	765	4.70039	109.99
4	2014-06-10	3.68888	40	1.86408	6.45	2.13219	8.4333	-2.132	0.1186	7.67845	2161.27	5.8571	349.71	6.63988	765	4.69611	109.52
4	2014-06-11	3.68888	40	1.84372	6.32	2.13162	8.4285	-2.132	0.1186	7.67822	2160.77	5.85146	347.74	6.63988	765	4.70003	109.95
4	2014-06-13	3.69138	40.1	1.89462	6.65	2.12933	8.4092	-2.12947	0.1189	7.68535	2176.24	5.84953	347.07	6.63988	765	4.73101	113.41
4	2014-06-16	3.7013	40.5	1.88858	6.61	2.1345	8.4528	-2.13453	0.1183	7.69251	2191.86	5.84505	345.52	6.63988	765	4.72686	112.94
4	2014-06-17	3.71357	41	1.90061	6.69	2.13235	8.4347	-2.132	0.1186	7.68233	2169.67	5.84765	346.42	6.72863	836	4.73136	113.45
4	2014-06-18	3.71357	41	1.8916	6.63	2.13675	8.4719	-2.13707	0.118	7.67797	2160.24	5.84681	346.13	6.71052	821	4.73848	114.26
4	2014-06-19	3.75654	42.8	1.87334	6.51	2.13734	8.4769	-2.13707	0.118	7.66243	2126.91	5.85263	348.15	6.71052	821	4.74545	115.06
4	2014-06-20	3.7612	43	1.8901	6.62	2.13594	8.465	-2.13622	0.1181	7.66703	2136.73	5.85246	348.09	6.69208	806	4.74328	114.81
4	2014-06-23	3.71357	41	1.9125	6.77	2.13654	8.4701	-2.13622	0.1181	7.6658	2134.11	5.84733	346.31	6.69208	806	4.73725	114.12
4	2014-06-24	3.67883	39.6	1.90509	6.72	2.13744	8.4777	-2.13707	0.118	7.67081	2144.82	5.8452	345.57	6.69208	806	4.74023	114.46
4	2014-06-25	3.66612	39.1	1.89762	6.67	2.13976	8.4974	-2.13962	0.1177	7.66546	2133.37	5.83464	341.94	6.69208	806	4.7362	114
4	2014-06-26	3.66099	38.9	1.89762	6.67	2.13674	8.4718	-2.13707	0.118	7.6728	2149.08	5.8344	341.86	6.69208	806	4.72924	113.21
4	2014-06-27	3.66356	39	1.90806	6.74	2.13861	8.4876	-2.13877	0.1178	7.67334	2150.26	5.83472	341.97	6.69208	806	4.73004	113.3
4	2014-06-30	3.8712	48	1.91545	6.79	2.13938	8.4942	-2.13962	0.1177	7.68023	2165.12	5.8344	341.86	6.69208	806	4.72171	112.36
4	2014-10-09	3.5582	35.1	1.90658	6.73	2.05148	7.7794	-2.05183	0.1285	7.8168	2481.95	5.78895	326.67	6.65286	775	4.50037	90.05
4	2014-10-14	3.56953	35.5	1.89912	6.68	2.04825	7.7543	-2.04794	0.129	7.80244	2446.56	5.77309	321.53	6.65286	775	4.44312	85.04
4	2014-10-15	3.56388	35.3	1.91102	6.76	2.06227	7.8638	-2.06199	0.1272	7.80949	2463.87	5.74095	311.36	6.65286	775	4.42819	83.78
4	2014-10-17	3.57515	35.7	1.90509	6.72	2.05613	7.8157	-2.05573	0.128	7.80046	2441.73	5.76419	318.68	6.65286	775	4.45621	86.16
4	2014-10-22	3.57795	35.8	1.92279	6.84	2.04627	7.739	-2.04639	0.1292	7.79096	2418.64	5.78723	326.11	6.66313	783	4.43923	84.71
4	2014-10-30	3.57795	35.8	1.95303	7.05	2.0428	7.7122	-2.04253	0.1297	7.81154	2468.93	5.80124	330.71	6.65028	773	4.45713	86.24
4	2014-11-18	3.49043	32.8	2.03471	7.65	2.03788	7.6743	-2.03792	0.1303	7.84048	2541.42	5.82688	339.3	6.63857	764	4.36272	78.47
4	2014-11-20	3.4012	30	2.02683	7.59	2.03844	7.6786	-2.03868	0.1302	7.83878	2537.1	5.82387	338.28	6.63857	764	4.37362	79.33
4	2014-11-25	3.50255	33.2	2.04898	7.76	2.03536	7.655	-2.03562	0.1306	7.89564	2685.56	5.84725	346.28	6.63857	764	4.36093	78.33
4	2014-12-01	3.58906	36.2	2.04122	7.7	2.03751	7.6715	-2.03715	0.1304	7.94442	2819.81	5.8454	345.64	6.62007	750	4.28414	72.54
4	2014-12-03	3.58074	35.9	2.0149	7.5	2.02438	7.5714	-2.0242	0.1321	7.99549	2967.55	5.85605	349.34	6.62007	750	4.24735	69.92
4	2014-12-05	3.56388	35.3	1.981	7.25	2.02232	7.5558	-2.02268	0.1323	8.04715	3124.89	5.8607	350.97	6.62007	750	4.23512	69.07
4	2014-12-09	3.56105	35.2	1.99334	7.34	2.03566	7.6573	-2.03562	0.1306	8.04138	3106.91	5.83036	340.48	6.62007	750	4.2023	66.84
4	2014-12-10	3.54962	34.8	1.96711	7.15	2.03973	7.6885	-2.03945	0.1301	8.07762	3221.55	5.82694	339.32	6.62007	750	4.16263	64.24
4	2014-12-11	3.54385	34.6	1.99061	7.32	2.03871	7.6807	-2.03868	0.1302	8.06558	3183.01	5.82691	339.31	6.62007	750	4.15387	63.68
4	2014-12-15	3.53515	34.3	2.01223	7.48	2.04114	7.6994	-2.04099	0.1299	8.07628	3217.23	5.77855	323.29	6.6695	788	4.11186	61.06
4	2014-12-16	3.53515	34.3	2.0149	7.5	2.04692	7.744	-2.04717	0.1291	8.10271	3303.4	5.79569	328.88	6.67077	789	4.09201	59.86
4	2014-12-17	3.53806	34.4	2.02419	7.57	2.03457	7.649	-2.03485	0.1307	8.11987	3360.6	5.79709	329.34	6.66823	787	4.11382	61.18
4	2014-12-18	3.52342	33.9	2.03209	7.63	2.03276	7.6351	-2.03256	0.131	8.1155	3345.93	5.82615	339.05	6.6733	791	4.0821	59.27
4	2014-12-29	3.48584	32.65	2.06179	7.86	2.02308	7.5616	-2.02268	0.1323	8.14771	3455.45	5.84143	344.27	6.67708	794	4.05837	57.88
4	2015-01-07	3.28466	26.7	1.99334	7.34	1.99553	7.3561	-1.9951	0.136	8.20078	3643.79	5.80874	333.2	6.6995	812	3.93476	51.15
4	2015-01-08	3.33932	28.2	1.99742	7.37	1.99177	7.3285	-1.99143	0.1365	8.17731	3559.26	5.83583	342.35	6.70073	813	3.93104	50.96
4	2015-01-09	3.39451	29.8	1.98238	7.26	1.99499	7.3521	-1.9951	0.136	8.17378	3546.72	5.82284	337.93	6.70196	814	3.91422	50.11
4	2015-01-12	3.53806	34.4	1.98376	7.27	1.99341	7.3405	-1.99363	0.1362	8.16439	3513.58	5.82856	339.87	6.70196	814	3.85925	47.43
4	2015-01-13	3.26957	26.3	2.06179	7.86	1.98733	7.296	-1.98704	0.1371	8.16452	3514.04	5.84288	344.77	6.70196	814	3.84139	46.59
4	2015-01-16	3.30689	27.3	2.03992	7.69	1.97147	7.1812	-1.97184	0.1392	8.19841	3635.15	5.86477	352.4	6.69827	811	3.91542	50.17
4	2015-01-21	3.55849	35.11	2.0656	7.89	1.97572	7.2118	-1.97544	0.1387	8.17439	3548.89	5.88087	358.12	6.56667	711	3.89243	49.03
4	2015-01-22	3.56388	35.3	1.9865	7.29	1.95405	7.0572	-1.95404	0.1417	8.17965	3567.61	5.89729	364.05	6.56667	711	3.88198	48.52
4	2015-01-26	3.49953	33.1	1.99877	7.38	1.95003	7.0289	-1.94982	0.1423	8.19091	3607.99	5.91994	372.39	6.56667	711	3.87453	48.16
4	2015-01-30	3.46261	31.9	2.02815	7.6	1.95378	7.0553	-1.95404	0.1417	8.14159	3434.39	5.9055	367.05	6.56667	711	3.9701	52.99
4	2015-02-02	3.5582	35.1	2.03471	7.65	1.96005	7.0997	-1.9597	0.1409	8.1179	3353.96	5.90612	367.28	6.56667	711	4.00278	54.75
4	2015-02-04	3.55535	35	2.00687	7.44	1.95853	7.0889	-1.95829	0.1411	8.13205	3401.77	5.91916	372.1	6.56667	711	3.99194	54.16
4	2015-02-06	3.52046	33.8	2.00956	7.46	1.95521	7.0654	-1.95546	0.1415	8.10543	3312.42	5.92241	373.31	6.56667	711	4.05699	57.8
4	2015-02-12	3.5175	33.7	2.06939	7.92	1.96299	7.1206	-1.96326	0.1404	8.14406	3442.87	5.92647	374.83	6.56667	711	4.04393	57.05
4	2015-03-03	3.43399	31	1.96991	7.17	1.94765	7.0122	-1.94771	0.1426	8.16277	3507.9	5.96018	387.68	6.65028	773	4.1112	61.02
4	2015-03-06	3.38777	29.6	1.97824	7.23	1.91566	6.7914	-1.91596	0.1472	8.15436	3478.52	5.97681	394.18	6.65028	773	4.08983	59.73
4	2015-03-09	3.40784	30.2	1.96009	7.1	1.91663	6.798	-1.91664	0.1471	8.17125	3537.75	5.97429	393.19	6.65028	773	4.06954	58.53
4	2015-03-10	3.40784	30.2	1.97824	7.23	1.90197	6.6991	-1.9018	0.1493	8.16639	3520.61	5.96527	389.66	6.65028	773	4.03229	56.39
4	2015-03-13	3.3499	28.5	1.92716	6.87	1.88241	6.5693	-1.88256	0.1522	8.19358	3617.66	5.98295	396.61	6.65028	773	4.00132	54.67
4	2015-03-17	3.23475	25.4	1.96431	7.13	1.89053	6.6229	-1.89048	0.151	8.23141	3757.12	5.98477	397.33	6.61338	745	3.97987	53.51
4	2015-03-18	3.23475	25.4	1.96431	7.13	1.91238	6.7692	-1.91257	0.1477	8.2548	3846.05	5.98808	398.65	6.61338	745	4.02374	55.91
4	2015-03-19	3.23475	25.4	1.95445	7.06	1.88781	6.6049	-1.88783	0.1514	8.25316	3839.74	5.99354	400.83	6.61338	745	3.99692	54.43
4	2015-03-20	3.23868	25.5	2.00821	7.45	1.90439	6.7153	-1.90448	0.1489	8.26682	3892.57	6.00144	404.01	6.57368	716	4.01313	55.32
4	2015-03-23	3.22684	25.2	2.00821	7.45	1.91725	6.8022	-1.91732	0.147	8.28704	3972.06	5.99456	401.24	6.57368	716	4.02392	55.92
4	2015-03-24	3.22486	25.15	2.00553	7.43	1.91398	6.78	-1.91393	0.1475	8.28729	3973.05	5.99767	402.49	6.57368	716	4.00933	55.11
4	2015-03-25	3.22287	25.1	1.99606	7.36	1.91921	6.8156	-1.91937	0.1467	8.27904	3940.41	5.98633	397.95	6.57368	716	4.03389	56.48
4	2015-03-27	3.26194	26.1	1.96851	7.16	1.91209	6.7672	-1.9119	0.1478	8.28695	3971.7	5.98025	395.54	6.53524	689	4.03265	56.41
4	2015-03-30	3.30689	27.3	1.9865	7.29	1.90579	6.7247	-1.90582	0.1487	8.31586	4088.18	5.99106	399.84	6.53524	689	4.03052	56.29
4	2015-03-31	3.3322	28	1.99198	7.33	1.89502	6.6527	-1.89512	0.1503	8.30677	4051.2	5.98469	397.3	6.53524	689	4.00933	55.11
4	2015-04-01	3.3673	29	2.02155	7.55	1.89792	6.672	-1.89779	0.1499	8.32455	4123.9	5.98776	398.52	6.53524	689	4.0448	57.1
4	2015-04-02	3.3673	29	2.02155	7.55	1.90873	6.7445	-1.90852	0.1483	8.32477	4124.78	5.98595	397.8	6.53524	689	4.00642	54.95
4	2015-04-07	3.3673	29	2.01624	7.51	1.90235	6.7016	-1.90247	0.1492	8.35703	4260.04	6.00226	404.34	6.53524	689	4.07923	59.1
4	2015-04-08	3.3322	28	2.01757	7.52	1.90011	6.6866	-1.89979	0.1496	8.36539	4295.8	6.00305	404.66	6.53524	689	4.01728	55.55
4	2015-04-09	3.3322	28	2.00148	7.4	1.88931	6.6148	-1.88915	0.1512	8.35753	4262.14	6.01408	409.15	6.53524	689	4.03548	56.57
4	2015-04-10	3.31419	27.5	1.99198	7.33	1.88457	6.5835	-1.88453	0.1519	8.37665	4344.42	6.02328	412.93	6.53524	689	4.0582	57.87
4	2015-04-13	3.29213	26.9	1.97408	7.2	1.88244	6.5695	-1.88256	0.1522	8.39414	4421.07	6.02497	413.63	6.53524	689	4.05924	57.93
4	2015-04-15	3.29584	27	1.981	7.25	1.89179	6.6312	-1.8918	0.1508	8.38492	4380.51	6.02601	414.06	6.53524	689	4.09966	60.32
4	2015-04-16	3.29584	27	1.98376	7.27	1.89732	6.668	-1.89712	0.15	8.41484	4513.55	6.01842	410.93	6.56526	710	4.15857	63.98
4	2015-04-20	3.26957	26.3	2.02022	7.54	1.89591	6.6586	-1.89579	0.1502	8.41669	4521.92	6.00849	406.87	6.56456	709.5	4.15025	63.45
4	2015-04-21	3.21888	25	2.01624	7.51	1.89568	6.6571	-1.89579	0.1502	8.43797	4619.16	6.01401	409.12	6.56032	706.5	4.12842	62.08
4	2015-04-22	3.29584	27	2.01624	7.51	1.89371	6.644	-1.89379	0.1505	8.46375	4739.81	6.01369	408.99	6.56032	706.5	4.13884	62.73
4	2015-04-23	3.29584	27	2.03601	7.66	1.90348	6.7092	-1.90314	0.1491	8.46398	4740.89	6.00926	407.18	6.56032	706.5	4.17208	64.85
4	2015-04-24	3.29584	27	2.04122	7.7	1.90729	6.7348	-1.90717	0.1485	8.45588	4702.64	6.0123	408.42	6.5582	705	4.17869	65.28
4	2015-04-27	3.29584	27	2.02419	7.57	1.91274	6.7716	-1.91257	0.1477	8.47795	4807.59	6.02204	412.42	6.56597	710.5	4.17177	64.83
4	2015-04-28	3.19867	24.5	2.05027	7.77	1.91882	6.8129	-1.91868	0.1468	8.46418	4741.86	6.00704	406.28	6.55962	706	4.16883	64.64
4	2015-04-30	3.28091	26.6	2.05412	7.8	1.94052	6.9624	-1.94072	0.1436	8.46588	4749.89	5.98088	395.79	6.56597	710.5	4.2014	66.78
4	2015-05-04	3.36384	28.9	2.07819	7.99	1.9345	6.9206	-1.93448	0.1445	8.47381	4787.74	5.98348	396.82	6.5582	705	4.19645	66.45
4	2015-05-06	3.36384	28.9	2.07191	7.94	1.95155	7.0396	-1.95122	0.1421	8.42361	4553.33	5.96276	388.68	6.56103	707	4.21612	67.77
4	2015-05-11	3.18221	24.1	2.08318	8.03	1.9354	6.9268	-1.93517	0.1444	8.4533	4690.53	5.99481	401.34	6.58272	722.5	4.173	64.91
4	2015-05-12	3.16969	23.8	2.07944	8	1.94047	6.962	-1.94072	0.1436	8.46536	4747.42	5.98164	396.09	6.59236	729.5	4.2026	66.86
4	2015-05-15	3.17805	24	2.07694	7.98	1.96116	7.1076	-1.96113	0.1407	8.4376	4617.47	5.98255	396.45	6.59167	729	4.20185	66.81
4	2015-05-19	3.17388	23.9	2.05156	7.78	1.93443	6.9201	-1.93448	0.1445	8.46194	4731.22	6.00334	404.78	6.56315	708.5	4.1592	64.02
4	2015-05-20	3.157	23.5	2.0464	7.74	1.92888	6.8818	-1.92895	0.1453	8.46694	4754.92	6.00739	406.42	6.56315	708.5	4.17485	65.03
4	2015-05-21	3.157	23.5	2.03992	7.69	1.92952	6.8862	-1.92964	0.1452	8.48487	4840.98	6.01095	407.87	6.56315	708.5	4.1978	66.54
4	2015-05-22	3.157	23.5	2.03992	7.69	1.92103	6.828	-1.92073	0.1465	8.50741	4951.34	6.01063	407.74	6.56315	708.5	4.18006	65.37
4	2015-05-26	3.157	23.5	2.03078	7.62	1.90892	6.7458	-1.90919	0.1482	8.55621	5198.92	6.00045	403.61	6.58824	726.5	4.1545	63.72
4	2015-05-27	3.157	23.5	2.02419	7.57	1.91139	6.7625	-1.91122	0.1479	8.55284	5181.43	6.01342	408.88	6.56174	707.5	4.1281	62.06
4	2015-05-28	3.157	23.5	2.02551	7.58	1.91545	6.79	-1.91528	0.1473	8.48343	4834.01	6.0084	406.83	6.54031	692.5	4.13645	62.58
4	2015-05-29	3.157	23.5	2.04252	7.71	1.91849	6.8107	-1.91868	0.1468	8.48484	4840.83	5.99114	399.87	6.5243	681.5	4.18297	65.56
4	2015-06-01	2.89591	18.1	2.03078	7.62	1.91317	6.7745	-1.91325	0.1476	8.53231	5076.18	5.99289	400.57	6.57995	720.5	4.17254	64.88
4	2015-06-02	2.97553	19.6	2.05796	7.83	1.9335	6.9137	-1.93378	0.1446	8.54905	5161.87	5.98255	396.45	6.57995	720.5	4.1819	65.49
4	2015-06-04	3.14845	23.3	2.05027	7.77	1.94147	6.969	-1.94142	0.1435	8.55283	5181.42	5.97292	392.65	6.57995	720.5	4.12762	62.03
4	2015-06-09	2.94444	19	2.07065	7.93	1.94622	7.0022	-1.94631	0.1428	8.57875	5317.46	5.9503	383.87	6.57995	720.5	4.17254	64.88
4	2015-06-11	2.52573	12.5	2.06179	7.86	1.94411	6.9874	-1.94421	0.1431	8.5767	5306.59	5.97381	393	6.57995	720.5	4.17608	65.11
4	2015-06-12	2.52573	12.5	2.07443	7.96	1.94541	6.9965	-1.94561	0.1429	8.58207	5335.12	5.96456	389.38	6.57995	720.5	4.15685	63.87
4	2015-06-15	2.99573	20	2.06306	7.87	1.94675	7.0059	-1.94701	0.1427	8.56048	5221.17	5.94809	383.02	6.59919	734.5	4.13693	62.61
4	2015-06-16	2.99072	19.9	2.04898	7.76	1.94358	6.9837	-1.94351	0.1432	8.53007	5064.82	5.95452	385.49	6.59919	734.5	4.15418	63.7
4	2015-06-17	3.08191	21.8	2.05796	7.83	1.95166	7.0404	-1.95193	0.142	8.54458	5138.83	5.94997	383.74	6.59919	734.5	4.15685	63.87
4	2015-06-18	2.97553	19.6	2.0554	7.81	1.95333	7.0521	-1.95334	0.1418	8.50321	4930.55	5.95122	384.22	6.59919	734.5	4.16294	64.26
4	2015-06-19	2.99072	19.9	2.05027	7.77	1.95299	7.0497	-1.95263	0.1419	8.44183	4637.05	5.95477	385.59	6.57925	720	4.14345	63.02
4	2015-06-25	2.8792	17.8	2.07065	7.93	1.93979	6.9573	-1.94003	0.1437	8.4567	4706.52	5.9824	396.39	6.52209	680	4.1463	63.2
4	2015-06-26	2.84839	17.26	2.06306	7.87	1.93629	6.933	-1.93655	0.1442	8.37475	4336.19	5.98356	396.85	6.52209	680	4.14725	63.26
4	2015-06-29	2.74084	15.5	2.03862	7.68	1.94249	6.9761	-1.94281	0.1433	8.34083	4191.55	5.95628	386.17	6.52209	680	4.1273	62.01
4	2015-07-31	2.25129	9.5	2.10413	8.2	1.92033	6.8232	-1.92005	0.1466	8.24714	3816.7	5.98235	396.37	6.493	660.5	3.95527	52.21
4	2015-08-04	2.35138	10.5	2.109	8.24	1.91061	6.7572	-1.91054	0.148	8.281	3948.16	5.98833	398.75	6.493	660.5	3.91182	49.99
4	2015-09-14	2.49321	12.1	2.1471	8.56	1.9753	7.2088	-1.97544	0.1387	8.09594	3281.13	5.86825	353.63	6.36647	582	3.83665	46.37
4	2015-12-02	2.68102	14.6	2.17361	8.79	1.91579	6.7923	-1.91596	0.1472	8.222	3721.95	5.95109	384.17	6.35957	578	3.74927	42.49
4	2015-12-17	2.36085	10.6	2.12585	8.38	1.94862	7.019	-1.94841	0.1425	8.23108	3755.89	5.89962	364.9	6.40605	605.5	3.61254	37.06
4	2016-01-25	2.19722	9	1.80993	6.11	1.96542	7.1379	-1.9654	0.1401	8.04843	3128.89	5.81791	336.27	6.4151	611	3.41773	30.5
4	2016-01-26	2.2192	9.2	1.84055	6.3	1.96798	7.1562	-1.96826	0.1397	7.98634	2940.51	5.82659	339.2	6.4151	611	3.45947	31.8
4	2016-02-25	2.27109	9.69	1.64673	5.19	1.97439	7.2022	-1.97472	0.1388	7.97891	2918.75	5.78855	326.54	6.33594	564.5	3.5636	35.29
4	2016-02-29	2.28238	9.8	1.63315	5.12	1.96376	7.1261	-1.96397	0.1403	7.96467	2877.47	5.8109	333.92	6.33594	564.5	3.58269	35.97
4	2016-03-02	2.20827	9.1	1.62531	5.08	1.96285	7.1196	-1.96255	0.1405	8.02333	3051.33	5.83179	340.97	6.33594	564.5	3.60902	36.93
4	2016-03-09	2.14007	8.5	1.64673	5.19	1.96957	7.1676	-1.96969	0.1395	8.03005	3071.91	5.82641	339.14	6.33594	564.5	3.71528	41.07
4	2016-03-11	2.11626	8.3	1.6312	5.11	1.98001	7.2428	-1.97978	0.1381	8.01244	3018.28	5.83548	342.23	6.33594	564.5	3.69858	40.39
4	2016-03-29	2.06686	7.9	1.58719	4.89	1.99422	7.3465	-1.99437	0.1361	8.05052	3135.41	5.81946	336.79	6.37332	586	3.66714	39.14
4	2016-03-30	1.96009	7.1	1.62137	5.06	1.99199	7.3301	-1.99216	0.1364	8.07598	3216.28	5.83241	341.18	6.37332	586	3.67021	39.26
4	2016-03-31	1.90211	6.7	1.66959	5.31	1.9932	7.339	-1.9929	0.1363	8.07654	3218.09	5.82168	337.54	6.37332	586	3.67883	39.6
4	2016-04-01	1.79176	6	1.66582	5.29	1.99848	7.3778	-1.99878	0.1355	8.07772	3221.89	5.80859	333.15	6.37332	586	3.65506	38.67
4	2016-04-06	1.62924	5.1	1.6864	5.4	1.9998	7.3876	-1.99952	0.1354	8.08872	3257.53	5.80106	330.65	6.37332	586	3.68487	39.84
4	2016-04-07	1.60342	4.97	1.68269	5.38	1.99509	7.3529	-1.9951	0.136	8.07381	3209.29	5.79332	328.1	6.37332	586	3.67453	39.43
4	2016-04-08	1.60944	5	1.70838	5.52	1.99769	7.372	-1.99805	0.1356	8.06644	3185.73	5.80471	331.86	6.37332	586	3.73624	41.94
4	2016-04-11	1.60944	5	1.73695	5.68	1.99728	7.369	-1.99731	0.1357	8.08027	3230.1	5.80775	332.87	6.37332	586	3.75724	42.83
4	2016-04-13	1.43508	4.2	1.72988	5.64	1.98838	7.3037	-1.9885	0.1369	8.08991	3261.38	5.83791	343.06	6.37332	586	3.78827	44.18
4	2016-04-14	1.50408	4.5	1.74222	5.71	1.9885	7.3046	-1.9885	0.1369	8.09433	3275.83	5.84061	343.99	6.37332	586	3.78055	43.84
4	2016-04-18	1.45862	4.3	1.7174	5.57	1.99143	7.326	-1.99143	0.1365	8.07976	3228.45	5.84122	344.2	6.43053	620.5	3.7591	42.91
4	2016-04-19	1.45862	4.3	1.73519	5.67	1.99267	7.3351	-1.9929	0.1363	8.0828	3238.3	5.85576	349.24	6.4552	636	3.78487	44.03
4	2016-04-20	1.54756	4.7	1.73166	5.65	1.98924	7.31	-1.98924	0.1368	8.06496	3181.03	5.86007	350.75	6.46537	642.5	3.82428	45.8
4	2016-04-21	1.43508	4.2	1.76644	5.85	1.99017	7.3168	-1.98997	0.1367	8.05852	3160.6	5.85676	349.59	6.49224	660	3.79616	44.53
4	2016-04-28	1.6864	5.4	1.86253	6.44	1.99499	7.3521	-1.9951	0.136	8.05851	3160.58	5.85479	348.9	6.40935	607.5	3.87411	48.14
4	2016-04-29	1.58924	4.9	1.83737	6.28	2.00373	7.4167	-2.00396	0.1348	8.0573	3156.75	5.83329	341.48	6.43855	625.5	3.87391	48.13
4	2016-05-03	1.4816	4.4	1.80665	6.09	2.01004	7.4636	-2.00992	0.134	8.07513	3213.54	5.8158	335.56	6.41264	609.5	3.806	44.97
4	2016-05-04	1.50408	4.5	1.82938	6.23	2.00962	7.4605	-2.00992	0.134	8.07386	3209.46	5.80453	331.8	6.44254	628	3.79818	44.62
4	2016-05-09	1.55814	4.75	1.75786	5.8	2.00394	7.4182	-2.00396	0.1348	8.02801	3065.62	5.8088	333.22	6.44731	631	3.77574	43.63
4	2016-05-10	1.56862	4.8	1.79176	6	2.00318	7.4126	-2.00322	0.1349	8.02914	3069.11	5.81783	336.24	6.40523	605	3.81815	45.52
4	2016-05-11	1.45862	4.3	1.80993	6.11	2.00375	7.4168	-2.00396	0.1348	8.0336	3082.81	5.81335	334.74	6.41673	612	3.86283	47.6
4	2016-05-12	1.45862	4.3	1.77495	5.9	2.00338	7.4141	-2.00322	0.1349	8.03597	3090.14	5.80847	333.11	6.43535	623.5	3.87287	48.08
4	2016-05-13	1.45862	4.3	1.78339	5.95	1.99955	7.3857	-1.99952	0.1354	8.03104	3074.94	5.81317	334.68	6.42972	620	3.86765	47.83
4	2016-05-16	1.52606	4.6	1.82455	6.2	1.999	7.3817	-1.99878	0.1355	8.03764	3095.31	5.81332	334.73	6.42972	620	3.89121	48.97
4	2016-05-18	1.50408	4.5	1.81645	6.15	1.9926	7.3346	-1.9929	0.1363	8.02879	3068.04	5.8218	337.58	6.42162	615	3.89039	48.93
4	2016-05-19	1.60944	5	1.80665	6.09	1.9926	7.3346	-1.9929	0.1363	8.02699	3062.5	5.81087	333.91	6.42162	615	3.88794	48.81
4	2016-05-23	1.60944	5	1.76302	5.83	1.99535	7.3548	-1.9951	0.136	8.03503	3087.22	5.81916	336.69	6.47543	649	3.87847	48.35
4	2016-05-24	1.64866	5.2	1.77326	5.89	1.9886	7.3053	-1.9885	0.1369	8.02733	3063.56	5.84099	344.12	6.47543	649	3.88383	48.61
4	2016-05-25	1.54756	4.7	1.78507	5.96	1.98938	7.311	-1.98924	0.1368	8.02592	3059.23	5.85381	348.56	6.44254	628	3.90681	49.74
4	2016-05-27	1.60944	5	1.81482	6.14	1.9872	7.2951	-1.98704	0.1371	8.02699	3062.5	5.8569	349.64	6.50728	670	3.89833	49.32
4	2016-05-31	1.70475	5.5	1.82455	6.2	1.99172	7.3281	-1.99143	0.1365	8.06135	3169.56	5.85062	347.45	6.43695	624.5	3.9058	49.69
4	2016-06-01	1.66771	5.3	1.80336	6.07	1.99563	7.3568	-1.99584	0.1359	8.0585	3160.55	5.84099	344.12	6.43695	624.5	3.90641	49.72
4	2016-06-02	1.75786	5.8	1.81156	6.12	1.99365	7.3423	-1.99363	0.1362	8.06057	3167.1	5.84166	344.35	6.43695	624.5	3.91282	50.04
4	2016-06-03	1.66771	5.3	1.7984	6.04	2.00986	7.4623	-2.00992	0.134	8.06757	3189.33	5.83273	341.29	6.43695	624.5	3.9048	49.64
4	2016-06-06	1.6864	5.4	1.84055	6.3	2.00859	7.4528	-2.00842	0.1342	8.06426	3178.79	5.83601	342.41	6.43695	624.5	3.92296	50.55
4	2016-06-07	1.70475	5.5	1.82616	6.21	2.01008	7.4639	-2.00992	0.134	8.06371	3177.05	5.84719	346.26	6.43695	624.5	3.94042	51.44
4	2016-06-08	1.72277	5.6	1.82455	6.2	2.01187	7.4773	-2.01216	0.1337	8.05959	3163.99	5.84227	344.56	6.43695	624.5	3.961	52.51
4	2016-06-13	1.74047	5.7	1.78339	5.95	2.0064	7.4365	-2.00619	0.1345	8.02824	3066.34	5.78935	326.8	6.43695	624.5	3.919	50.35
4	2016-06-14	1.80829	6.1	1.78339	5.95	2.00057	7.3933	-2.00026	0.1353	8.03138	3075.98	5.76998	320.53	6.43695	624.5	3.90862	49.83
4	2016-06-15	1.88707	6.6	1.79176	6	2.00294	7.4108	-2.00322	0.1349	8.04442	3116.37	5.7796	323.63	6.43695	624.5	3.89121	48.97
4	2016-06-16	1.98787	7.3	1.75786	5.8	2.00149	7.4001	-2.00174	0.1351	8.03744	3094.67	5.77234	321.29	6.43695	624.5	3.85418	47.19
4	2016-06-17	1.98787	7.3	1.75094	5.76	2.0055	7.4298	-2.00545	0.1346	8.04249	3110.36	5.78622	325.78	6.48844	657.5	3.89528	49.17
4	2016-06-20	2.0149	7.5	1.78171	5.94	2.00705	7.4413	-2.00693	0.1344	8.04324	3112.67	5.82207	337.67	6.48844	657.5	3.92494	50.65
4	2016-06-21	2.0149	7.5	1.72988	5.64	2.00263	7.4085	-2.00248	0.135	8.04119	3106.32	5.82906	340.04	6.48844	657.5	3.92435	50.62
4	2016-06-22	2.12823	8.4	1.7544	5.78	2.00561	7.4306	-2.00545	0.1346	8.05005	3133.96	5.83282	341.32	6.48844	657.5	3.90962	49.88
4	2016-06-23	2.2192	9.2	1.74572	5.73	2.01364	7.4905	-2.01365	0.1335	8.04473	3117.32	5.84742	346.34	6.48844	657.5	3.93006	50.91
4	2016-06-24	2.23001	9.3	1.61741	5.04	1.99625	7.3614	-1.99657	0.1358	8.03176	3077.16	5.77449	321.98	6.48844	657.5	3.87971	48.41
4	2016-06-27	2.2192	9.2	1.57898	4.85	1.99229	7.3323	-1.99216	0.1364	8.04576	3120.54	5.73253	308.75	6.48844	657.5	3.85355	47.16
4	2016-06-28	2.18605	8.9	1.56444	4.78	1.99567	7.3571	-1.99584	0.1359	8.05083	3136.4	5.75795	316.7	6.48844	657.5	3.88321	48.58
4	2016-06-29	2.28238	9.8	1.52823	4.61	1.99923	7.3834	-1.99952	0.1354	8.0556	3151.39	5.7884	326.49	6.48844	657.5	3.92415	50.61
4	2016-11-21	2.4681	11.8	1.71199	5.54	1.99153	7.3267	-1.99216	0.1364	8.14355	3441.11	5.82962	340.23	7.38926	1618.5	3.88978	48.9
4	2016-11-23	2.65535	14.23	1.69194	5.43	1.98845	7.3042	-1.9885	0.1369	8.15327	3474.73	5.83121	340.77	7.47506	1763.5	3.8908	48.95
4	2016-11-28	2.84607	17.22	1.56653	4.79	1.99243	7.3333	-1.99216	0.1364	8.17049	3535.08	5.82845	339.83	7.37494	1595.5	3.87619	48.24
4	2016-11-29	2.94128	18.94	1.53039	4.62	1.99394	7.3444	-1.99437	0.1361	8.17865	3564.04	5.83174	340.95	7.46078	1738.5	3.83687	46.38
4	2016-11-30	3.02529	20.6	1.53256	4.63	1.98675	7.2918	-1.98704	0.1371	8.17132	3538	5.83478	341.99	7.46078	1738.5	3.92138	50.47
4	2016-12-01	2.99122	19.91	1.5063	4.51	1.99367	7.3424	-1.99363	0.1362	8.17893	3565.04	5.83147	340.86	7.46078	1738.5	3.98787	53.94
4	2016-12-02	2.99573	20	1.47018	4.35	1.99465	7.3496	-1.99437	0.1361	8.16876	3528.95	5.82706	339.36	7.46078	1738.5	3.99747	54.46
4	2016-12-06	3.0282	20.66	1.51513	4.55	1.99825	7.3761	-1.99805	0.1356	8.14878	3459.15	5.8423	344.57	7.46078	1738.5	3.98769	53.93
4	2016-12-09	3.00171	20.12	1.50851	4.52	1.9873	7.2958	-1.98704	0.1371	8.15872	3493.7	5.87319	355.38	7.46078	1738.5	3.99508	54.33
4	2016-12-13	3.0214	20.52	1.57898	4.85	1.99259	7.3345	-1.9929	0.1363	8.13301	3405.04	5.87914	357.5	7.46078	1738.5	4.02034	55.72
4	2016-12-14	3.0214	20.52	1.62531	5.08	1.98451	7.2755	-1.98486	0.1374	8.12532	3378.95	5.87414	355.72	7.46078	1738.5	3.98713	53.9
4	2016-12-27	3.29064	26.86	1.85317	6.38	1.98378	7.2702	-1.9834	0.1376	8.10663	3316.39	5.88744	360.48	7.334	1531.5	4.02696	56.09
4	2016-12-29	3.28129	26.61	1.85786	6.41	1.98748	7.2971	-1.98704	0.1371	8.101	3297.76	5.88683	360.26	7.33954	1540	4.02785	56.14
4	2016-12-30	3.30358	27.21	1.88858	6.61	1.98834	7.3034	-1.9885	0.1369	8.10473	3310.08	5.89004	361.42	7.35883	1570	4.03989	56.82
4	2017-01-03	3.30358	27.21	1.70111	5.48	1.9801	7.2435	-1.97978	0.1381	8.11439	3342.23	5.90184	365.71	7.3843	1610.5	4.01584	55.47
4	2017-01-04	3.4356	31.05	1.75267	5.77	1.98435	7.2743	-1.98413	0.1375	8.12217	3368.31	5.90061	365.26	7.33073	1526.5	4.03353	56.46
4	2017-01-05	3.53106	34.16	1.67523	5.34	1.98901	7.3083	-1.98924	0.1368	8.12201	3367.79	5.90165	365.64	7.36106	1573.5	4.04112	56.89
4	2017-01-06	3.52223	33.86	1.62728	5.09	1.98645	7.2896	-1.98632	0.1372	8.11602	3347.67	5.90113	365.45	7.36201	1575	4.0448	57.1
4	2017-01-11	3.49378	32.91	1.7156	5.56	1.99358	7.3418	-1.99363	0.1362	8.11208	3334.5	5.89962	364.9	7.36613	1581.5	4.00915	55.1
4	2017-01-17	3.52636	34	1.61542	5.03	1.99384	7.3437	-1.99437	0.1361	8.10963	3326.36	5.8928	362.42	7.39018	1620	4.01584	55.47
4	2017-01-18	3.5293	34.1	1.58309	4.87	1.98378	7.2702	-1.9834	0.1376	8.11354	3339.37	5.8946	363.07	7.39695	1631	3.9875	53.92
4	2017-01-19	3.53076	34.15	1.65441	5.23	1.99163	7.3275	-1.99143	0.1365	8.11051	3329.29	5.89399	362.85	7.3473	1552	3.99194	54.16
4	2017-01-23	3.56417	35.31	1.67896	5.36	1.99854	7.3783	-1.99878	0.1355	8.12091	3364.08	5.88891	361.01	7.32449	1517	4.01151	55.23
4	2017-01-24	3.51779	33.71	1.63315	5.12	1.99611	7.3604	-1.99657	0.1358	8.12102	3364.45	5.89142	361.92	7.32449	1517	4.0153	55.44
4	2017-01-25	3.6055	36.8	1.61144	5.01	2.00128	7.3985	-2.001	0.1352	8.12442	3375.9	5.90424	366.59	7.32449	1517	4.00879	55.08
4	2017-02-07	3.62966	37.7	1.65058	5.21	1.99531	7.3545	-1.99584	0.1359	8.12139	3365.68	5.89369	362.74	7.41035	1653	4.00824	55.05
4	2017-02-10	3.57515	35.7	1.64094	5.16	1.99053	7.3194	-1.9907	0.1366	8.13549	3413.49	5.90642	367.39	7.41035	1653	4.03777	56.7
4	2017-02-13	3.65919	38.83	1.59737	4.94	1.98691	7.293	-1.98704	0.1371	8.14214	3436.28	5.91385	370.13	7.41035	1653	4.018	55.59
4	2017-02-15	3.66356	39	1.6312	5.11	1.98568	7.284	-1.98559	0.1373	8.1379	3421.71	5.91747	371.47	7.41035	1653	4.02088	55.75
4	2017-02-16	3.64467	38.27	1.60543	4.98	1.98995	7.3152	-1.98997	0.1367	8.1435	3440.93	5.91377	370.1	7.41035	1653	4.01908	55.65
4	2017-02-21	3.65066	38.5	1.62728	5.09	1.98151	7.2537	-1.98123	0.1379	8.1556	3482.82	5.92265	373.4	7.30687	1490.5	4.03707	56.66
4	2017-02-22	3.61846	37.28	1.6312	5.11	1.98241	7.2602	-1.98195	0.1378	8.15759	3489.76	5.9226	373.38	7.30687	1490.5	4.02249	55.84
4	2017-02-27	3.63759	38	1.65632	5.24	1.98432	7.2741	-1.98413	0.1375	8.14503	3446.22	5.9122	369.52	7.30687	1490.5	4.0241	55.93
4	2017-02-28	3.64754	38.38	1.66393	5.28	1.98293	7.264	-1.9834	0.1376	8.14694	3452.81	5.91415	370.24	7.37149	1590	4.018	55.59
4	2017-03-06	3.66022	38.87	1.71019	5.53	1.98766	7.2984	-1.98777	0.137	8.14511	3446.48	5.9223	373.27	7.37149	1590	4.02553	56.01
4	2017-03-07	3.65066	38.5	1.6901	5.42	1.98698	7.2935	-1.98704	0.1371	8.14728	3453.96	5.91962	372.27	7.37149	1590	4.02392	55.92
4	2017-03-08	3.64675	38.35	1.66393	5.28	1.98611	7.2871	-1.98559	0.1373	8.14576	3448.73	5.92045	372.58	7.37149	1590	3.97237	53.11
4	2017-03-09	3.63916	38.06	1.64287	5.17	1.98926	7.3101	-1.98924	0.1368	8.13942	3426.94	5.92128	372.89	7.37149	1590	3.95489	52.19
4	2017-03-14	3.65455	38.65	1.639	5.15	1.99234	7.3327	-1.9929	0.1363	8.14807	3456.69	5.92281	373.46	7.37149	1590	3.93026	50.92
4	2017-03-15	3.65506	38.67	1.65632	5.24	2.00453	7.4226	-2.00396	0.1348	8.15008	3463.64	5.92719	375.1	7.15188	1276.5	3.94758	51.81
4	2017-03-16	3.64179	38.16	1.64673	5.19	2.00504	7.4264	-2.00545	0.1346	8.15522	3481.51	5.93418	377.73	7.15188	1276.5	3.94623	51.74
4	2017-03-17	3.6491	38.44	1.64481	5.18	2.00321	7.4128	-2.00322	0.1349	8.14491	3445.81	5.93574	378.32	7.15188	1276.5	3.94662	51.76
4	2017-03-24	3.63916	38.06	1.5707	4.81	2.00602	7.4337	-2.00619	0.1345	8.15754	3489.6	5.93094	376.51	7.15188	1276.5	3.9279	50.8
4	2017-03-27	3.65455	38.65	1.54116	4.67	2.01049	7.467	-2.01066	0.1339	8.15422	3478.04	5.92695	375.01	7.17625	1308	3.92691	50.75
4	2017-03-28	3.65403	38.63	1.56444	4.78	2.0068	7.4395	-2.00693	0.1344	8.15186	3469.81	5.93304	377.3	7.20266	1343	3.93828	51.33
4	2017-03-29	3.66125	38.91	1.56862	4.8	2.00396	7.4184	-2.00396	0.1348	8.15052	3465.19	5.9363	378.53	7.20266	1343	3.95929	52.42
4	2017-03-30	3.65429	38.64	1.60141	4.96	1.9953	7.3544	-1.9951	0.136	8.14228	3436.76	5.94138	380.46	7.24172	1396.5	3.96954	52.96
4	2017-04-05	3.65584	38.7	1.58104	4.86	1.995	7.3522	-1.99437	0.1361	8.16163	3503.89	5.94041	380.09	7.24172	1396.5	3.99563	54.36
4	2017-04-06	3.6725	39.35	1.62924	5.1	1.99365	7.3423	-1.99363	0.1362	8.16452	3514.05	5.9422	380.77	7.24172	1396.5	4.00533	54.89
4	2017-04-07	3.66587	39.09	1.59534	4.93	1.9889	7.3075	-1.98924	0.1368	8.16549	3517.46	5.94348	381.26	7.24172	1396.5	4.01169	55.24
4	2017-04-10	3.66356	39	1.57485	4.83	1.9899	7.3148	-1.98997	0.1367	8.16199	3505.14	5.94346	381.25	7.24172	1396.5	4.02499	55.98
4	2017-04-11	3.65222	38.56	1.59127	4.91	1.9889	7.3075	-1.98924	0.1368	8.16546	3517.33	5.94327	381.18	7.24172	1396.5	4.02945	56.23
4	2017-04-12	3.65325	38.6	1.60543	4.98	1.99477	7.3505	-1.99437	0.1361	8.16321	3509.44	5.94516	381.9	7.24172	1396.5	4.02285	55.86
4	2017-04-13	3.65325	38.6	1.60744	4.99	1.98965	7.313	-1.98924	0.1368	8.16467	3514.57	5.9417	380.58	7.24172	1396.5	4.02339	55.89
4	2017-04-18	3.65196	38.55	1.58924	4.9	1.99944	7.3849	-1.99952	0.1354	8.14982	3462.74	5.93052	376.35	7.24172	1396.5	4.00533	54.89
4	2017-04-19	3.65971	38.85	1.58309	4.87	1.99846	7.3777	-1.99805	0.1356	8.14493	3445.88	5.93288	377.24	7.13449	1254.5	3.96897	52.93
4	2017-04-20	3.64021	38.1	1.56653	4.79	1.99825	7.3761	-1.99805	0.1356	8.14947	3461.55	5.93505	378.06	7.12206	1239	3.9701	52.99
4	2017-04-21	3.63231	37.8	1.52823	4.61	1.99975	7.3872	-2.00026	0.1353	8.15098	3466.79	5.93521	378.12	7.14638	1269.5	3.95047	51.96
4	2017-04-24	3.62966	37.7	1.5433	4.68	2.0125	7.482	-2.01291	0.1336	8.14068	3431.26	5.95607	386.09	7.12166	1238.5	3.94352	51.6
4	2017-04-25	3.61227	37.05	1.51293	4.54	2.01786	7.5222	-2.01741	0.133	8.14351	3440.97	5.95819	386.91	7.11964	1236	3.95316	52.1
4	2017-04-26	3.64284	38.2	1.53687	4.65	2.01695	7.5154	-2.01665	0.1331	8.14473	3445.18	5.96289	388.73	7.11802	1234	3.94778	51.82
4	2017-04-27	3.63495	37.9	1.52388	4.59	2.01492	7.5001	-2.01515	0.1333	8.14518	3446.72	5.96046	387.79	7.14204	1264	3.94042	51.44
4	2017-04-28	3.61092	37	1.52823	4.61	2.01648	7.5118	-2.01665	0.1331	8.14315	3439.75	5.95866	387.09	7.14835	1272	3.94604	51.73
4	2017-05-02	3.60604	36.82	1.49962	4.48	2.01986	7.5373	-2.02042	0.1326	8.13932	3426.58	5.96494	389.53	7.14835	1272	3.92118	50.46
4	2017-05-03	3.60278	36.7	1.49065	4.44	2.01621	7.5098	-2.01665	0.1331	8.13539	3413.13	5.96453	389.37	7.08716	1196.5	3.9277	50.79
4	2017-05-04	3.60278	36.7	1.51513	4.55	2.02487	7.5751	-2.02495	0.132	8.13282	3404.39	5.97121	391.98	7.09838	1210	3.87909	48.38
4	2017-05-05	3.60278	36.7	1.53039	4.62	2.02704	7.5916	-2.02647	0.1318	8.12639	3382.55	5.97772	394.54	7.10743	1221	3.89386	49.1
4	2017-05-08	3.57066	35.54	1.49515	4.46	2.02054	7.5424	-2.02042	0.1326	8.11934	3358.81	5.97645	394.04	7.1111	1225.5	3.89874	49.34
4	2017-05-10	3.58657	36.11	1.50185	4.49	2.01522	7.5024	-2.01515	0.1333	8.11304	3337.7	5.98255	396.45	7.17012	1300	3.91641	50.22
4	2017-05-12	3.58629	36.1	1.50408	4.5	2.02045	7.5417	-2.02042	0.1326	8.12722	3385.38	5.98048	395.63	7.15696	1283	3.92868	50.84
4	2017-05-15	3.5715	35.57	1.4884	4.43	2.02355	7.5651	-2.02344	0.1322	8.13129	3399.19	5.98134	395.97	7.11883	1235	3.94778	51.82
4	2017-05-17	3.55535	35	1.53039	4.62	2.03852	7.6792	-2.03868	0.1302	8.13446	3409.97	5.96907	391.14	7.05618	1160	3.95527	52.21
4	2017-05-22	3.55535	35	1.59939	4.95	2.04622	7.7386	-2.04562	0.1293	8.13483	3411.24	5.96907	391.14	7.00397	1101	3.98657	53.87
4	2017-05-23	3.55535	35	1.56862	4.8	2.04192	7.7054	-2.04176	0.1298	8.13862	3424.19	5.97131	392.02	7.02909	1129	3.99176	54.15
4	2017-05-25	3.56671	35.4	1.61542	5.03	2.04122	7.7	-2.04176	0.1298	8.15641	3485.66	5.97162	392.14	7.04752	1150	3.9408	51.46
4	2017-05-26	3.56671	35.4	1.65441	5.23	2.03687	7.6666	-2.03638	0.1305	8.15491	3480.43	5.9696	391.35	7.04752	1150	3.95412	52.15
4	2017-06-01	3.56671	35.4	1.63315	5.12	2.03255	7.6335	-2.03256	0.131	8.15987	3497.74	5.97039	391.66	7.04752	1150	3.92454	50.63
4	2017-06-02	3.56473	35.33	1.65058	5.21	2.03926	7.6849	-2.03945	0.1301	8.15666	3486.51	5.97266	392.55	7.04752	1150	3.91102	49.95
4	2017-06-05	3.61819	37.27	1.6525	5.22	2.03569	7.6575	-2.03638	0.1305	8.15155	3468.75	5.97136	392.04	7.04752	1150	3.90137	49.47
4	2017-06-06	3.58102	35.91	1.61343	5.02	2.03646	7.6634	-2.03638	0.1305	8.15848	3492.88	5.96461	389.4	7.04752	1150	3.91442	50.12
4	2017-06-07	3.55535	35	1.59534	4.93	2.03469	7.6499	-2.03409	0.1308	8.17015	3533.87	5.96404	389.18	7.04752	1150	3.87245	48.06
4	2017-06-08	3.52342	33.9	1.62924	5.1	2.03154	7.6258	-2.03179	0.1311	8.17779	3560.98	5.96396	389.15	7.04752	1150	3.86828	47.86
4	2017-06-09	3.50345	33.23	1.62728	5.09	2.02956	7.6107	-2.02951	0.1314	8.18205	3576.17	5.96715	390.39	7.04752	1150	3.87432	48.15
4	2017-06-12	3.49984	33.11	1.60342	4.97	2.03026	7.6161	-2.03027	0.1313	8.18155	3574.39	5.95744	386.62	7.04752	1150	3.87722	48.29
4	2017-06-13	3.55563	35.01	1.62137	5.06	2.03105	7.6221	-2.03103	0.1312	8.18375	3582.27	5.96294	388.75	7.04752	1150	3.88609	48.72
4	2017-06-14	3.56388	35.3	1.60744	4.99	2.03063	7.6189	-2.03027	0.1313	8.17055	3535.3	5.95992	387.58	7.04752	1150	3.85015	47
4	2017-06-15	3.52636	34	1.61144	5.01	2.02648	7.5873	-2.02647	0.1318	8.16871	3528.79	5.95597	386.05	6.97073	1065	3.84844	46.92
4	2017-06-16	3.50165	33.17	1.59331	4.92	2.03155	7.6259	-2.03179	0.1311	8.16586	3518.76	5.96255	388.6	6.96177	1055.5	3.85799	47.37
4	2017-06-19	3.52783	34.05	1.60342	4.97	2.02854	7.603	-2.02799	0.1316	8.17574	3553.67	5.97111	391.94	6.95464	1048	3.84823	46.91
4	2017-06-20	3.54385	34.6	1.60944	5	2.02867	7.604	-2.02875	0.1315	8.17371	3546.49	5.96412	389.21	6.94264	1035.5	3.82908	46.02
4	2017-06-21	3.54616	34.68	1.59534	4.93	2.03172	7.6272	-2.03179	0.1311	8.18534	3587.95	5.96229	388.5	6.94264	1035.5	3.80265	44.82
4	2017-06-23	3.59977	36.59	1.59331	4.92	2.03508	7.6529	-2.03562	0.1306	8.19502	3622.88	5.96003	387.62	6.98054	1075.5	3.81859	45.54
4	2017-06-26	3.59759	36.51	1.57485	4.83	2.03463	7.6494	-2.03485	0.1307	8.20743	3668.09	5.96371	389.05	6.98054	1075.5	3.82494	45.83
4	2017-06-28	3.57906	35.84	1.60744	4.99	2.04599	7.7368	-2.04562	0.1293	8.20143	3646.17	5.95537	385.82	6.92658	1019	3.85672	47.31
4	2017-06-29	3.59374	36.37	1.63315	5.12	2.04957	7.7646	-2.04949	0.1288	8.20763	3668.83	5.94191	380.66	6.92658	1019	3.85904	47.42
4	2017-07-12	3.59347	36.36	1.71019	5.53	2.0472	7.7462	-2.04717	0.1291	8.2049	3658.82	5.95298	384.9	6.92658	1019	3.86577	47.74
4	2017-07-19	3.55535	35	1.69194	5.43	2.05093	7.7751	-2.05105	0.1286	8.2241	3729.75	5.95464	385.54	7.14913	1273	3.906	49.7
4	2017-08-09	3.41773	30.5	1.68825	5.41	2.06025	7.8479	-2.05964	0.1275	8.22444	3731.04	5.93975	379.84	7.19293	1330	3.96462	52.7
4	2017-08-10	3.41773	30.5	1.68825	5.41	2.05737	7.8254	-2.05729	0.1278	8.22038	3715.92	5.92972	376.05	7.19293	1330	3.94932	51.9
4	2017-08-16	3.20883	24.75	1.76302	5.83	2.06355	7.8739	-2.06357	0.127	8.21647	3701.42	5.93777	379.09	7.15422	1279.5	3.91741	50.27
4	2017-10-11	3.3322	28	2.00283	7.41	2.0561	7.8154	-2.05573	0.128	8.26942	3902.69	5.96653	390.15	6.90776	1000	4.042	56.94
4	2017-10-13	3.34074	28.24	1.9947	7.35	2.05143	7.779	-2.05183	0.1285	8.2741	3921	5.96978	391.42	6.9378	1030.5	4.04603	57.17
4	2017-10-30	3.3871	29.58	1.9713	7.18	2.04691	7.7439	-2.04717	0.1291	8.29648	4009.72	5.97612	393.91	7.01437	1112.5	4.10923	60.9
4	2017-11-16	3.49651	33	2.0189	7.53	2.05469	7.8044	-2.05494	0.1281	8.31996	4105.01	5.95306	384.93	7.11721	1233	4.11676	61.36
4	2017-12-22	3.55535	35	2.10291	8.19	2.0541	7.7998	-2.05338	0.1283	8.30761	4054.6	5.96686	390.28	7.18273	1316.5	4.17823	65.25
4	2017-12-29	3.55535	35	2.10169	8.18	2.05498	7.8067	-2.05494	0.1281	8.30173	4030.85	5.96404	389.18	7.17511	1306.5	4.20275	66.87
4	2018-01-10	3.32468	27.79	2.0656	7.89	2.05095	7.7753	-2.05105	0.1286	8.3447	4207.81	5.98796	398.6	7.17012	1300	4.237	69.2
4	2018-01-11	3.42002	30.57	2.05668	7.82	2.05616	7.8159	-2.05573	0.128	8.34417	4205.59	5.98457	397.25	7.17012	1300	4.23787	69.26
4	2018-01-12	3.49651	33	2.06179	7.86	2.06357	7.874	-2.06357	0.127	8.34877	4225	5.98768	398.49	7.17012	1300	4.24664	69.87
4	2018-01-25	3.58602	36.09	2.22354	9.24	2.05915	7.8393	-2.05885	0.1276	8.38139	4365.08	5.98786	398.56	7.17587	1307.5	4.25448	70.42
4	2018-01-26	3.55735	35.07	2.20717	9.09	2.06054	7.8502	-2.06042	0.1274	8.3851	4381.3	5.99289	400.57	7.17587	1307.5	4.2559	70.52
4	2018-01-30	3.58213	35.95	2.1838	8.88	2.05962	7.843	-2.05964	0.1275	8.35611	4256.1	5.98172	396.12	7.32053	1511	4.2344	69.02
4	2018-01-31	3.48124	32.5	2.22786	9.28	2.05558	7.8114	-2.05573	0.128	8.36075	4275.9	5.98005	395.46	7.31455	1502	4.23483	69.05
4	2018-02-01	3.43399	31	2.22678	9.27	2.06442	7.8807	-2.06436	0.1269	8.35371	4245.9	5.97506	393.49	7.24423	1400	4.24348	69.65
4	2018-02-07	3.51572	33.64	2.19611	8.99	2.03986	7.6895	-2.04022	0.13	8.3066	4050.5	5.94051	380.13	7.24423	1400	4.1822	65.51
4	2018-03-22	3.58629	36.1	2.51285	12.34	2.05326	7.7933	-2.05338	0.1283	8.29912	4020.35	5.9112	369.15	7.2302	1380.5	4.2328	68.91
4	2018-03-26	3.57655	35.75	2.56418	12.99	2.05485	7.8057	-2.05494	0.1281	8.26356	3879.89	5.8949	363.18	7.18349	1317.5	4.25021	70.12
4	2018-04-11	3.50856	33.4	2.59749	13.43	2.04807	7.7529	-2.04794	0.129	8.27851	3938.34	5.93007	376.18	7.18349	1317.5	4.2775	72.06
4	2018-04-12	3.60387	36.74	2.60933	13.59	2.0484	7.7555	-2.04872	0.1289	8.26838	3898.64	5.93706	378.82	7.18349	1317.5	4.27694	72.02
4	2018-04-19	3.66356	39	2.59972	13.46	2.04798	7.7522	-2.04794	0.129	8.24587	3811.84	5.94529	381.95	7.15266	1277.5	4.30109	73.78
4	2018-04-24	3.64806	38.4	2.58249	13.23	2.04314	7.7148	-2.0433	0.1296	8.25414	3843.49	5.94832	383.11	7.12004	1236.5	4.30217	73.86
4	2018-04-25	3.66125	38.91	2.58475	13.26	2.04041	7.6938	-2.04022	0.13	8.25028	3828.7	5.94062	380.17	7.10126	1213.5	4.30407	74
4	2018-04-27	3.62966	37.7	2.60712	13.56	2.03891	7.6822	-2.03945	0.1301	8.23134	3756.88	5.95231	384.64	7.04316	1145	4.31268	74.64
4	2018-05-03	3.58629	36.1	2.56187	12.96	2.0304	7.6171	-2.03027	0.1313	8.24091	3793	5.95226	384.62	6.99118	1087	4.29892	73.62
4	2018-05-04	3.6504	38.49	2.56649	13.02	2.02944	7.6098	-2.02951	0.1314	8.23605	3774.6	5.9585	387.03	6.96932	1063.5	4.31575	74.87
4	2018-05-07	3.64336	38.22	2.61154	13.62	2.02692	7.5907	-2.02647	0.1318	8.25171	3834.19	5.96489	389.51	7.00534	1102.5	4.33297	76.17
4	2018-05-10	3.63759	38	2.68171	14.61	2.02355	7.5651	-2.02344	0.1322	8.26695	3893.06	5.97119	391.97	7.10906	1223	4.34989	77.47
4	2018-05-15	3.6389	38.05	2.66166	14.32	2.02151	7.5497	-2.02117	0.1325	8.27489	3924.1	5.97221	392.37	7.03351	1134	4.36221	78.43
4	2018-05-16	3.64231	38.18	2.71998	15.18	2.01799	7.5232	-2.01741	0.133	8.26689	3892.84	5.97434	393.21	7.19105	1327.5	4.37299	79.28
4	2018-05-17	3.64074	38.12	2.72785	15.3	2.01616	7.5094	-2.01665	0.1331	8.25947	3864.05	5.98088	395.79	7.19105	1327.5	4.37324	79.3
4	2018-05-18	3.64284	38.2	2.72458	15.25	2.01678	7.5141	-2.01665	0.1331	8.26952	3903.06	5.97805	394.67	7.19105	1327.5	4.36323	78.51
4	2018-05-21	3.64284	38.2	2.7447	15.56	2.01851	7.5271	-2.01891	0.1328	8.27416	3921.24	5.98109	395.87	7.15929	1286	4.37223	79.22
4	2018-05-22	3.64284	38.2	2.76946	15.95	2.01494	7.5003	-2.01515	0.1333	8.27032	3906.21	5.98379	396.94	7.15929	1286	4.37664	79.57
4	2018-05-23	3.66177	38.93	2.77321	16.01	2.01116	7.472	-2.01141	0.1338	8.25702	3854.58	5.97274	392.58	7.13688	1257.5	4.37952	79.8
4	2018-05-24	3.6478	38.39	2.79055	16.29	2.01158	7.4751	-2.01141	0.1338	8.24989	3827.22	5.96753	390.54	7.13688	1257.5	4.36679	78.79
4	2018-05-31	3.56953	35.5	2.70203	14.91	2.01422	7.4949	-2.01365	0.1335	8.24338	3802.38	5.94819	383.06	7.14913	1273	4.35144	77.59
4	2018-06-01	3.66382	39.01	2.7272	15.29	2.0131	7.4865	-2.01291	0.1336	8.23499	3770.59	5.95819	386.91	7.17089	1301	4.34107	76.79
4	2018-06-04	3.66254	38.96	2.78068	16.13	2.01474	7.4988	-2.0144	0.1334	8.24475	3807.58	5.96129	388.11	7.17089	1301	4.32135	75.29
4	2018-06-05	3.66817	39.18	2.75811	15.77	2.01578	7.5066	-2.01515	0.1333	8.25461	3845.32	5.95814	386.89	7.17089	1301	4.32254	75.38
4	2018-06-06	3.66612	39.1	2.7682	15.93	2.01775	7.5214	-2.01741	0.133	8.25254	3837.35	5.95811	386.88	7.17089	1301	4.32228	75.36
4	2018-06-07	3.66099	38.9	2.77259	16	2.0205	7.5421	-2.02042	0.1326	8.25088	3831.01	5.95568	385.94	7.17089	1301	4.34795	77.32
4	2018-06-08	3.66151	38.92	2.76127	15.82	2.02013	7.5393	-2.02042	0.1326	8.23738	3779.62	5.95355	385.12	7.17089	1301	4.33677	76.46
4	2018-06-11	3.66099	38.9	2.74019	15.49	2.02073	7.5438	-2.02042	0.1326	8.23747	3779.98	5.96085	387.94	7.19669	1335	4.33677	76.46
4	2018-06-13	3.6763	39.5	2.72851	15.31	2.02079	7.5443	-2.02042	0.1326	8.23968	3788.34	5.96165	388.25	7.19669	1335	4.34042	76.74
4	2018-06-14	3.67326	39.38	2.70203	14.91	2.00232	7.4062	-2.00248	0.135	8.23572	3773.37	5.97391	393.04	7.17358	1304.5	4.32994	75.94
4	2018-06-19	3.68888	40	2.65605	14.24	2.01709	7.5164	-2.01665	0.1331	8.19454	3621.12	5.94858	383.21	7.12044	1237	4.31855	75.08
4	2018-06-20	3.68888	40	2.67415	14.5	2.01377	7.4915	-2.01365	0.1335	8.19849	3635.44	5.9514	384.29	7.11802	1234	4.31402	74.74
4	2018-06-25	3.66356	39	2.71005	15.03	2.03528	7.6544	-2.03562	0.1306	8.17765	3560.48	5.93238	377.05	7.11802	1234	4.31388	74.73
4	2018-06-26	3.66689	39.13	2.71005	15.03	2.03643	7.6632	-2.03638	0.1305	8.16937	3531.11	5.93291	377.25	7.11802	1234	4.3348	76.31
4	2018-06-28	3.66484	39.05	2.70805	15	2.03691	7.6669	-2.03715	0.1304	8.13843	3423.53	5.9319	376.87	7.10455	1217.5	4.35478	77.85
4	2018-07-02	3.67402	39.41	2.71271	15.07	2.04914	7.7612	-2.04949	0.1288	8.13387	3407.96	5.93158	376.75	7.14283	1265	4.34769	77.3
4	2018-07-03	3.6763	39.5	2.71469	15.1	2.0468	7.7431	-2.04717	0.1291	8.13426	3409.28	5.93967	379.81	7.12408	1241.5	4.35363	77.76
4	2018-07-05	3.66484	39.05	2.75239	15.68	2.04891	7.7594	-2.04872	0.1289	8.11446	3342.44	5.94435	381.59	7.12408	1241.5	4.34886	77.39
4	2018-07-06	3.65816	38.79	2.75366	15.7	2.05465	7.8041	-2.05494	0.1281	8.12122	3365.12	5.94636	382.36	7.12408	1241.5	4.34523	77.11
4	2018-07-10	3.65868	38.81	2.77571	16.05	2.05234	7.7861	-2.05183	0.1285	8.15119	3467.52	5.95648	386.25	7.12408	1241.5	4.36767	78.86
4	2018-07-11	3.66407	39.02	2.79239	16.32	2.05407	7.7996	-2.05416	0.1282	8.13374	3407.53	5.94385	381.4	7.0859	1195	4.29592	73.4
4	2018-07-13	3.67377	39.4	2.77633	16.06	2.05662	7.8195	-2.05651	0.1279	8.15843	3492.69	5.95332	385.03	7.09548	1206.5	4.32188	75.33
4	2018-07-16	3.6491	38.44	2.7682	15.93	2.05864	7.8353	-2.05885	0.1276	8.15251	3472.09	5.95077	384.05	7.10332	1216	4.27444	71.84
4	2018-07-17	3.64021	38.1	2.77758	16.08	2.05675	7.8205	-2.05651	0.1279	8.14595	3449.38	5.95319	384.98	7.10332	1216	4.27889	72.16
4	2018-07-18	3.66944	39.23	2.79789	16.41	2.05674	7.8204	-2.05651	0.1279	8.1407	3431.32	5.95858	387.06	7.09049	1200.5	4.28909	72.9
4	2018-07-19	3.67959	39.63	2.82494	16.86	2.06537	7.8882	-2.06514	0.1268	8.13983	3428.34	5.9563	386.18	7.06902	1175	4.28469	72.58
4	2018-07-20	3.68863	39.99	2.83732	17.07	2.07135	7.9355	-2.07147	0.126	8.15848	3492.89	5.95485	385.62	7.06048	1165	4.29142	73.07
4	2018-07-23	3.68185	39.72	2.8559	17.39	2.07222	7.9424	-2.07227	0.1259	8.16785	3525.75	5.95293	384.88	7.09796	1209.5	4.29128	73.06
4	2018-07-24	3.68713	39.93	2.83908	17.1	2.07146	7.9364	-2.07147	0.126	8.1836	3581.71	5.96147	388.18	7.09796	1209.5	4.29647	73.44
4	2018-07-25	3.69063	40.07	2.85302	17.34	2.07189	7.9398	-2.07147	0.126	8.18249	3577.75	5.95886	387.17	7.1168	1232.5	4.30312	73.93
4	2018-07-27	3.74997	42.52	2.84025	17.12	2.0723	7.9431	-2.07227	0.1259	8.16657	3521.23	5.97147	392.08	7.1168	1232.5	4.30798	74.29
4	2018-07-30	3.74218	42.19	2.83615	17.05	2.07664	7.9776	-2.07704	0.1253	8.16482	3515.08	5.9685	390.92	7.1168	1232.5	4.31709	74.97
4	2018-08-22	3.53193	34.19	2.98568	19.8	2.07121	7.9344	-2.07147	0.126	8.10408	3307.95	5.95069	384.02	7.1624	1290	4.31455	74.78
4	2018-09-17	3.55249	34.9	3.04166	20.94	2.08087	8.0114	-2.08024	0.1249	8.07244	3204.92	5.93571	378.31	7.16742	1296.5	4.35735	78.05
4	2018-09-18	3.52577	33.98	3.00717	20.23	2.0802	8.0061	-2.08024	0.1249	8.09237	3269.43	5.93682	378.73	7.17281	1303.5	4.36983	79.03
4	2018-09-20	3.40817	30.21	3.09241	22.03	2.0873	8.0631	-2.08747	0.124	8.10474	3310.13	5.94707	382.63	7.1869	1322	4.36564	78.7
4	2018-09-21	3.43043	30.89	3.09693	22.13	2.08655	8.0571	-2.08667	0.1241	8.13461	3410.49	5.9514	384.29	7.1869	1322	4.36691	78.8
4	2018-09-25	3.36384	28.9	3.05636	21.25	2.08979	8.0832	-2.0899	0.1237	8.12557	3379.8	5.95036	383.89	7.1869	1322	4.40513	81.87
4	2018-09-26	3.4012	30	3.00766	20.24	2.08875	8.0748	-2.08828	0.1239	8.13659	3417.24	5.95335	385.04	7.1869	1322	4.39864	81.34
4	2018-09-28	3.40186	30.02	3.05447	21.21	2.0762	7.9741	-2.07625	0.1254	8.1429	3438.86	5.9485	383.18	7.19331	1330.5	4.41546	82.72
4	2018-10-09	3.36764	29.01	3.03255	20.75	2.07375	7.9546	-2.07306	0.1258	8.09824	3288.69	5.92139	372.93	7.1903	1326.5	4.44265	85
4	2018-10-29	3.52959	34.11	2.81361	16.67	2.06906	7.9174	-2.0691	0.1263	8.03167	3076.89	5.87355	355.51	7.26927	1435.5	4.34821	77.34
4	2018-10-30	3.52636	34	2.78192	16.15	2.06737	7.904	-2.06751	0.1265	8.04246	3110.26	5.87361	355.53	7.26927	1435.5	4.32955	75.91
4	2018-10-31	3.58352	36	2.79606	16.38	2.06567	7.8906	-2.06514	0.1268	8.05637	3153.82	5.89057	361.61	7.26822	1434	4.32374	75.47
4	2018-11-02	3.67883	39.6	2.83791	17.08	2.06005	7.8464	-2.05964	0.1275	8.09872	3290.25	5.89737	364.08	7.22984	1380	4.28813	72.83
4	2018-11-15	3.66766	39.16	2.94444	19	2.06189	7.8608	-2.06121	0.1273	8.08406	3242.37	5.88173	358.43	7.22111	1368	4.199	66.62
4	2018-11-20	3.56417	35.31	2.96836	19.46	2.06655	7.8975	-2.06672	0.1266	8.07664	3218.41	5.86096	351.06	7.22475	1373	4.13565	62.53
4	2018-11-28	3.49711	33.02	2.95959	19.29	2.06738	7.9041	-2.06751	0.1265	8.0643	3178.93	5.87883	357.39	7.20266	1343	4.07346	58.76
4	2018-12-07	3.41773	30.5	3.01013	20.29	2.05709	7.8232	-2.05729	0.1278	8.06513	3181.56	5.84485	345.45	7.22984	1380	4.1218	61.67
4	2018-12-11	3.51155	33.5	3.0037	20.16	2.05524	7.8087	-2.05573	0.128	8.05827	3159.82	5.84116	344.18	7.22984	1380	4.09767	60.2
4	2018-12-14	3.49651	33	3.15145	23.37	2.05569	7.8122	-2.05573	0.128	8.0602	3165.91	5.84993	347.21	7.22984	1380	4.099	60.28
4	2018-12-17	3.49651	33	3.18883	24.26	2.05753	7.8266	-2.05729	0.1278	8.05871	3161.2	5.83849	343.26	7.2717	1439	4.08782	59.61
4	2018-12-18	3.4012	30	3.1793	24.03	2.05846	7.8339	-2.05807	0.1277	8.04829	3128.43	5.8303	340.46	7.27031	1437	4.02998	56.26
4	2018-12-19	3.4012	30	3.2068	24.7	2.05939	7.8412	-2.05964	0.1275	8.03629	3091.13	5.83341	341.52	7.2724	1440	4.04725	57.24
4	2018-12-20	3.37383	29.19	3.18511	24.17	2.06442	7.8807	-2.06436	0.1269	8.02859	3067.42	5.81884	336.58	7.27379	1442	3.99544	54.35
4	2019-01-04	3.36764	29.01	3.157	23.5	2.05763	7.8274	-2.05729	0.1278	8.01825	3035.87	5.83884	343.38	7.26753	1433	4.0441	57.06
